# Supplementary material for: Metabolism of hemicelluloses by root-associated Bacteroidota species
Source: ISME J. 2025 Feb 6;19(1):wraf022. doi: 10.1093/ismejo/wraf022 (PMC11892949; doi:10.1093/ismejo/wraf022)
Supplement: XyG24_Supplementary_tables_ISME_wraf022 [file xyg24_supplementary_tables_isme_wraf022.xlsx]

## Sheet: S1 - Primers list
Primer	Sequence 5'-3'	Use
KO_Fjoh_0774:GH5_AF	gcagcggaaaaattcgggggatcctGGAACACCAAAACCTTTC	Cloning upstream region (A) of Fjoh_0774
KO_Fjoh_0774:GH5_AR	tacttccttcgtgGTTTTCGGCTGTTTTCTC	Cloning upstream region (A) of Fjoh_0774
KO_Fjoh_0774:GH5_BF	acagccgaaaacCACGAAGGAAGTACAGGC	Cloning downstream region (B) of Fjoh_0774
KO_Fjoh_0774:GH5_BR	attacgccaagcttgcatgcctgcaTTGCCGCCAAACTCATCAAAG	Cloning downstream region (B) of Fjoh_0774
KO_Fjoh_07780-1:XusCD_AF	gcagcggaaaaattcgggggatcctCGGGTGTTACAGTATTGGC	Cloning upstream region (A) of Fjoh_0780-1
KO_Fjoh_07780-1:XusCD_AR	tgtgatctgcgtTGCCTGAGCATAACCCGTC	Cloning upstream region (A) of Fjoh_0780-1
KO_Fjoh_07780-1:XusCD_BF	ttatgctcaggcaACGCAGATCACATTATCC	Cloning downstream region (B) of Fjoh_0780-1
KO_Fjoh_07780-1:XusCD_BR	attacgccaagcttgcatgcctgcaTGCAATACTGTCGTTAAG	Cloning downstream region (B) of Fjoh_0780-1																check for single crossover in ΔGH5
KO_Fjoh_0774:GH5_ScF	ATGTAAAAGCTGGCGGTTCA	check for correct construction of regions A and B, and a single crossover transconjugant
KO_Fjoh_0774:GH5_ScR	TAAAGCCGTCAAAGCCTGTG	check for correct construction of regions A and B, and a single crossover transconjugant
KO_Fjoh_0774:GH5_DcF	GGCAACACAATGGAAGCAAC	check for correct construction of regions A and B, and a single crossover transconjugant
KO_Fjoh_0774:GH5_DcR	AGCAGGTTCATTGGCACTTG	check for correct construction of regions A and B, and a single crossover transconjugant
KO_Fjoh_07780-1:XusCD_ScF	TGCGTAATAAAACAGGCGGT	check for deletion of Fjoh_0774
KO_Fjoh_07780-1:XusCD_ScR	TCAGCAATGCCGTTAACATCA	check for deletion of Fjoh_0774
KO_Fjoh_07780-1:XusCD_DcF	AGGAGCAGGTCTTGGAGTTC	check for deletion of Fjoh_0780-1
KO_Fjoh_07780-1:XusCD_DcR	GAACGCTTCCCCATAAACGA	check for deletion of Fjoh_0780-1
pCP11:ompApr_F	ggttatgcagcggaaaaattcggggAATGGAGATTCTGCAATC	Insertion of the F.johnsoniase ompA promoter into the expression plasmid, pCP11
pCP11:ompApr_F	gcatgcctgcaggtcgactctagaggatccCATACTTAATTTTTTTAATTACAATTTAGTTAATTAC	Insertion of the F.johnsoniase ompA promoter into the expression plasmid, pCP11
+Fjoh_0774:GH5_F	ttgtaattaaaaaaattaagtatggAAGAAAAGATCATCAAAGGTTAC	Cloning native FjGH5(0774) into pcP:Opr
+Fjoh_0774:GH5_R	gcatgcctgcaggtcgactctagagAGGCATTTTTACATTAGCG	Cloning native FjGH5(0774) into pcP:Opr
+OSR005_04227:GH5_F	aattaaaaaaattaagtatggAGAAAAACACTGTAAAAGGTTATC	Cloning OSR005-GH5-1(04227) into pcP:Opr
+OSR005_04227:GH5_R	cctgcaggtcgactctagagTTACTGCAATCCTTCTTTTAAAG	Cloning OSR005-GH5-1(04227) into pcP:Opr
+OSR005_03871:GH5_F	aattaaaaaaattaagtatggAGAAACATAAACATTTTTATAAAATTGTGAAACATAAACATTTTTATAAAATTGTG	Cloning OSR005-GH5-2(03871) into pcP:Opr
+OSR005_03871:GH5_R	cctgcaggtcgactctagagTTACTTACCTCCTGCAATAATG	Cloning OSR005-GH5-2(03871) into pcP:Opr
+Fjoh_0770-1:XusCD_F	ggttatgcagcggaaaaattcggggCATTCATTGCATTTTGTTCGC	Cloning native XusCD(0780-1) and its promoter into pcP11
+Fjoh_0770-1:XusCD_R	tcactagtcggcggccgctctagagTCAGCAATGCCGTTAACATC	Cloning native XusCD(0780-1) and its promoter into pcP11
OE_pET21: OSR005-GH5-1_F	agtggtggtggtggtggtgctcgagCTGCAATCCTTCTTTTAAAG	Cloning Flavobacterium sp. OSR005 GH5 (04227) into pET21a expression vector
OE_pET21: OSR005-GH5-1_R	ctttaagaaggagatatacatatgAGTTCAGATAAAGAAGAAACAAAAC	Cloning Flavobacterium sp. OSR005 GH5 (04227) into pET21a expression vector
OE_pET21: OSR005-GH5-2_F	agtggtggtggtggtggtgctcgagCTTACCTCCTGCAATAATG	Cloning Flavobacterium sp. OSR005 GH5 (03871) into pET21a expression vector
OE_pET21: OSR005-GH5-2_R	ctttaagaaggagatatacatatgTCAAAAGATGGAGATGAAG	Cloning Flavobacterium sp. OSR005 GH5 (03871) into pET21a expression vector
SDM_W252A_BoGH5A_F	ATGTTATTATCAATATCCACGCGGAAGGTGGCTGGCTGAAC	Introducing the T252A mutation into BoGH5A
SDM_W252A_BoGH5A_R	GTTCAGCCAGCCACCTTCCGCGTGGATATTGATAATAACAT	Introducing the T252A mutation into BoGH5A
SDM_W252G_BoGH5A_F	TTATTATCAATATCCACGGGGAAGGTGGCTGGCTG	Introducing the T252G mutation into BoGH5A
SDM_W252G_BoGH5A_R	CAGCCAGCCACCTTCCCCGTGGATATTGATAATAA	Introducing the T252G mutation into BoGH5A
Letters in bold and underlined denote base change for site directed mutagenesis

## Sheet: S2 - Transporters pfam
Function ID	Name	Dya sp Le9 2643221924	Eli sp YR1 2738543014	Eli sp YR4 2738541273	Chi gin 187 2728369473	Chi jap 134 2596583629	Chi pin 124 2818991442	Chi pin 258 644736340	Chi pol 129 2818991460	Chi rhi 866 2883068021	Chi rup 219 2622736599	Chi sp 358 2884774554	Chi sp CF8 2687453677	Chi sp CF8 2609459644	Chi sp OA5 2931817136	Chi sp OA3 2842013203	Chi sp OK3 2757320416	Chi sp YR3 2690315653	Chi sp YR7 2693429788	Chi ter 230 2599185217	Chr rhi 291 2724679795	Chr rhi CC2 2918673184	Chr rhi CC7 2918880603	Chr rhi DS0 2918737676	Chr sp 135 2775506739	Chr sp CF4 2582581281	Chr sp CF9 2582581282	Chr sp CF6 2585428061	Chr sp CF5 2582581278	Chr sp Le0 2643221920	Chr sp Le1 2643221740	Chr sp Le4 2643221937	Chr sp Le4 2643221822	Chr sp Le5 2643221823	Chr sp OV9 2582581873	Chr sp OV9 2588253712	Chr sp OV5 2585428045	Chr sp OV5 2585428060	Chr sp YR5 2585428095	Chr sp YR3 2588254257	Chr sp YR1 2588254255	Chr sp YR9 2585428185	Chr sp YR7 2585428182	Chr sp YR0 2585428184	Chr sp YR5 2585428183	Fla end 297 2731639186	Fla joh 171 644736369	Fla phr 100 2667527437	Fla pis 419 2919683626
pfam04392	ABC transporter substrate binding protein	0	0	0	0	0	0	0	0	0	0	0	0	0	0	0	0	0	0	0	0	0	0	0	0	0	0	0	0	0	0	0	0	0	0	0	0	0	0	0	0	0	0	0	0	0	0	0	0
pfam02608	ABC transporter substrate-binding protein PnrA-like	0	0	0	0	0	0	0	0	0	0	0	0	0	0	0	0	0	0	0	0	0	0	0	0	0	0	0	0	0	0	0	0	0	0	0	0	0	0	0	0	0	0	0	0	0	0	0	0
pfam12974	ABC transporter, phosphonate, periplasmic substrate-binding protein	0	0	0	0	0	0	0	0	0	0	0	0	0	0	0	0	0	0	0	0	0	0	0	0	0	0	0	0	0	0	0	0	0	0	0	0	0	0	0	0	0	0	0	0	0	0	0	0
pfam12727	PBP superfamily domain	0	0	0	0	0	0	0	0	0	0	0	0	0	0	0	0	0	0	0	0	0	0	0	0	0	0	0	0	0	0	0	0	0	0	0	0	0	0	0	0	0	0	0	0	0	0	0	0
pfam12849	PBP superfamily domain	1	1	1	2	1	3	2	1	1	2	3	2	1	1	1	1	2	2	1	1	1	1	1	1	1	1	1	1	1	1	1	1	1	1	1	1	1	1	1	1	1	1	1	1	1	1	1	1
pfam01497	Periplasmic binding protein - iron	3	3	3	2	2	2	2	3	2	2	2	2	2	1	2	3	2	2	1	3	4	3	4	3	3	3	3	3	2	3	3	3	3	2	3	3	3	3	4	4	3	3	3	3	3	2	2	2
pfam13458	Periplasmic binding protein - LivJ-like, amino acid	1	1	1	2	2	2	3	2	1	2	2	1	2	1	2	3	2	2	1	0	0	0	0	1	1	1	2	0	0	1	2	1	1	0	0	0	0	0	0	0	0	0	0	1	1	0	0	1
pfam13407	Periplasmic binding protein domain - LacI or CutC-like	4	0	0	2	1	3	1	0	1	3	2	1	2	2	2	0	1	1	3	0	1	1	1	0	0	0	0	0	0	1	0	1	0	0	0	1	0	0	0	1	0	0	0	0	0	1	3	3
pfam13433	Periplasmic binding protein domain - AfuA,AepX-like	0	0	0	0	1	1	0	1	0	1	1	0	0	1	0	1	0	0	1	0	0	0	0	0	0	0	0	0	0	0	0	0	0	0	0	0	0	0	0	0	0	0	0	0	0	0	0	0
pfam04069	Substrate binding domain of ABC-type glycine betaine transport system	1	0	0	1	1	1	1	1	1	1	1	1	1	1	1	2	1	1	1	2	2	2	2	0	0	0	0	2	0	0	1	0	0	0	1	2	1	0	1	2	2	2	2	2	0	0	0	0
pfam13379	NMT1-like family	0	0	0	0	0	0	0	0	0	0	1	0	0	0	0	0	0	0	0	0	0	0	0	0	0	0	0	0	0	0	0	0	0	0	0	0	0	0	0	0	0	0	0	0	0	0	0	3
pfam16868	NMT1-like family	0	0	0	0	0	0	0	0	0	0	0	1	0	0	0	0	0	0	0	0	0	0	0	0	0	0	0	0	0	0	0	0	0	0	0	0	0	0	0	0	0	0	0	0	0	0	0	0
pfam09084	NMT1/THI5 like	0	0	0	0	0	1	0	0	0	0	0	0	0	0	0	0	0	0	0	0	0	0	0	0	0	0	0	0	0	0	0	0	0	0	0	0	0	0	0	0	0	0	0	0	1	1	1	1
pfam03401	Tripartite tricarboxylate transporter family receptor	0	0	0	0	0	0	0	0	0	0	0	0	0	0	0	0	0	0	0	0	0	0	0	0	0	0	0	0	0	0	0	0	0	0	0	0	0	0	0	0	0	0	0	0	0	0	0	0
pfam01547	Bacterial extracellular solute-binding protein - carbohydrate	0	0	0	0	0	0	0	0	0	0	0	0	0	0	0	0	0	0	0	0	0	0	0	0	0	0	0	0	0	0	0	0	0	0	0	0	0	0	0	0	0	0	0	0	0	2	1	1
pfam13343	Bacterial extracellular solute-binding protein	0	0	0	0	0	0	0	0	0	0	0	0	0	0	0	0	0	0	0	0	0	0	0	0	0	0	0	0	0	0	0	0	0	0	0	0	0	0	0	0	0	0	0	0	0	0	0	0
pfam13416	Bacterial extracellular solute-binding protein	0	0	0	0	0	0	0	0	0	0	0	0	0	0	0	0	0	0	0	0	0	0	0	0	0	0	0	0	0	0	0	0	0	0	0	0	0	0	0	0	0	0	0	0	0	0	1	1
pfam13531	Bacterial extracellular solute-binding protein	1	0	0	0	1	1	1	1	1	1	1	0	0	1	0	1	0	1	1	1	0	0	0	0	0	0	0	0	0	0	0	0	0	0	0	0	0	0	0	0	0	0	1	0	0	0	1	0
pfam03480	Bacterial extracellular solute-binding protein, family 7	0	0	0	0	0	0	0	0	0	0	0	0	0	0	0	0	0	0	0	0	0	0	0	0	0	0	0	0	0	0	0	0	0	0	0	0	0	0	0	0	0	0	0	0	0	0	0	0
pfam00497	Bacterial extracellular solute-binding proteins, family 3	0	0	0	0	2	0	0	0	0	0	0	0	0	0	0	0	0	0	0	1	0	0	0	0	0	0	0	0	0	0	0	0	0	0	0	0	0	0	0	0	0	0	0	0	0	0	0	0
pfam00496	Bacterial extracellular solute-binding proteins, family 5 Middle	0	0	0	1	1	1	1	1	1	1	1	1	1	1	1	1	1	1	1	0	0	0	0	0	0	0	0	0	0	0	0	0	0	0	0	0	0	0	0	0	0	0	0	0	1	0	0	0
	Sum ABC SBPs	11	5	5	10	12	15	11	10	8	13	14	9	9	9	9	12	9	10	10	8	8	7	8	5	5	5	6	6	3	6	7	6	5	3	5	7	5	4	6	8	6	6	7	7	7	7	10	13
pfam12771	Starch-binding associating with outer membrane	18	6	6	20	15	23	18	20	20	19	22	24	18	20	18	28	25	19	13	5	6	4	6	5	5	5	2	5	3	2	2	2	2	2	4	5	4	4	4	5	5	6	5	5	1	5	3	1
pfam14322	Starch-binding associating with outer membrane	60	19	19	88	91	75	93	103	81	99	81	84	92	136	89	127	94	89	90	13	10	11	9	11	13	13	11	12	5	10	10	10	11	4	11	9	9	9	11	10	14	13	10	14	6	35	49	31
pfam12741	Susd and RagB outer membrane lipoprotein	1	3	3	2	4	2	3	3	2	4	2	3	2	5	2	4	3	3	4	2	2	2	2	1	1	1	0	1	0	0	0	0	0	0	1	2	1	0	1	2	2	2	2	2	0	2	2	2
	Sum SusD	79	28	28	110	110	100	114	126	103	122	105	111	112	161	109	159	122	111	107	20	18	17	17	17	19	19	13	18	8	12	12	12	13	6	16	16	14	13	16	17	21	21	17	21	7	42	54	34
pfam00593	TonB dependent receptor	93	61	61	117	120	118	128	139	102	137	136	131	121	172	114	170	145	136	119	47	47	48	52	35	45	45	29	51	23	30	26	26	30	15	49	48	48	29	47	48	53	50	44	55	15	72	81	52
pfam07715	TonB-dependent Receptor Plug Domain	121	71	71	154	149	149	171	180	143	170	162	157	155	219	147	220	183	174	148	58	60	60	67	37	49	49	35	64	25	35	30	32	36	19	58	59	58	35	58	65	64	62	53	65	27	88	98	73
pfam13715	CarboxypepD_reg-like domain	120	10	10	146	136	137	159	164	122	158	151	150	151	192	141	205	176	160	130	11	10	14	14	8	13	13	8	12	3	8	8	8	8	2	15	14	15	9	17	14	14	13	11	12	34	85	94	71
	Sum SusC	492	198	198	637	625	604	686	735	573	709	659	660	651	905	620	913	748	692	611	156	153	156	167	114	145	145	98	163	67	97	88	90	100	48	154	153	149	99	154	161	173	167	142	174	90	329	381	264
pfam07690	Major Facilitator Superfamily	27	29	29	31	29	39	42	30	33	36	33	26	29	39	31	38	26	43	33	31	31	31	29	16	25	25	17	28	11	17	15	15	23	9	29	30	30	15	33	28	28	30	31	28	13	24	26	19
[truncated: 445 more columns]

## Sheet: S3 - Bacteroidota genomes
taxon_oid	Domain	Sequencing Status	Study Name	Genome Name / Sample Name	Sequencing Center	IMG Genome ID	Family	Genus	Class	Order	NCBI Taxon ID	Phylum	Ecosystem	Ecosystem Category	Ecosystem Subtype	Ecosystem Type	Proportal Ecotype	Habitat	Genome Size * assembled	Gene Count * assembled
2551306499	Bacteria	Permanent Draft	Nafulsella turpanensis ZLM-10	Nafulsella turpanensis ZLM-10	Northwest A&F University	2551306499	Cesiribacteraceae	Nafulsella	Cytophagia	Cytophagales	1124780	Bacteroidota	Environmental	Terrestrial	Unclassified	Soil			4805588	4204
2882785813	Bacteria	Permanent Draft	Chitinophaga sp. XJ-2 genome sequencing	Chitinophaga deserti XJ-2	Nanjing Agricultural University	2882785813	Chitinophagaceae	Chitinophaga	Chitinophagia	Chitinophagales	2164099	Bacteroidota	Environmental	Terrestrial	Unclassified	Soil			6329522	5230
2896138343	Bacteria	Permanent Draft	Chitinophaga solisilvae O9 genome sequencing	Chitinophaga solisilvae O9	Beijing Institute of Technology	2896138343	Chitinophagaceae	Chitinophaga	Chitinophagia	Chitinophagales	1233460	Bacteroidota	Environmental	Terrestrial	Unclassified	Soil			7987410	6233
644736340	Bacteria	Finished	A Genomic Encyclopedia of Bacteria and Archaea (GEBA)	Chitinophaga pinensis UQM 2034, DSM 2588	DOE Joint Genome Institute (JGI)	644736340	Chitinophagaceae	Chitinophaga	Chitinophagia	Chitinophagales	485918	Bacteroidota	Environmental	Terrestrial	Unclassified	Plant litter		Soil	9127347	7396
2818991460	Bacteria	Permanent Draft	Sorghum-associated microbial communities from plants grown in Nebraska, USA	Chitinophaga polysaccharea 1209	DOE Joint Genome Institute (JGI)	2818991460	Chitinophagaceae	Chitinophaga	Chitinophagia	Chitinophagales	1293035	Bacteroidota	Host-associated	Plants	Unclassified	Roots			7595395	6218
2926257346	Bacteria	Permanent Draft	Sorghum-associated microbial communities from plants grown in Nebraska, USA	Chitinophaga terrae CC85	DOE Joint Genome Institute (JGI)	2926257346	Chitinophagaceae	Chitinophaga	Chitinophagia	Chitinophagales	408074	Bacteroidota	Environmental	Terrestrial	Unclassified	Soil			6703285	5755
2918905307	Bacteria	Permanent Draft	Sorghum-associated microbial communities from plants grown in Nebraska, USA	Chitinophaga ginsengisegetis CC221	DOE Joint Genome Institute (JGI)	2918905307	Chitinophagaceae	Chitinophaga	Chitinophagia	Chitinophagales	393003	Bacteroidota	Environmental	Terrestrial	Unclassified	Soil			7855703	6428
2843486225	Bacteria	Permanent Draft	Chitinophaga silvatica GDMCC 1.1288 genome sequencing	Chitinophaga silvatica GDMCC 1.1288	Guangdong Institute of Microbiology	2843486225	Chitinophagaceae	Chitinophaga	Chitinophagia	Chitinophagales	2282649	Bacteroidota	Environmental	Terrestrial	Forest	Soil			6810585	5572
2773858105	Bacteria	Permanent Draft	Sorghum-associated microbial communities from plants grown in Nebraska, USA	Chitinophaga arvensicola 10_5 24_1	DOE Joint Genome Institute (JGI)	2773858105	Chitinophagaceae	Chitinophaga	Chitinophagia	Chitinophagales	29529	Bacteroidota							7850280	6388
2918924188	Bacteria	Permanent Draft	Sorghum-associated microbial communities from plants grown in Nebraska, USA	Chitinophaga ginsengisegetis CC93	DOE Joint Genome Institute (JGI)	2918924188	Chitinophagaceae	Chitinophaga	Chitinophagia	Chitinophagales	393003	Bacteroidota	Environmental	Terrestrial	Unclassified	Soil			7855700	6435
2728369473	Bacteria	Permanent Draft	Genomic Encyclopedia of Archaeal and Bacterial Type Strains, Phase II (KMG-II): from individual species to whole genera	Chitinophaga ginsengisoli DSM 18107	DOE Joint Genome Institute (JGI)	2728369473	Chitinophagaceae	Chitinophaga	Chitinophagia	Chitinophagales	363837	Bacteroidota	Engineered	Industrial production	Unclassified	Unclassified		Host	8501157	6925
2596583629	Bacteria	Permanent Draft	Genomic Encyclopedia of Type Strains, Phase I: the one thousand microbial genomes (KMG-I) project	Chitinophaga japonensis DSM 13484	DOE Joint Genome Institute (JGI)	2596583629	Chitinophagaceae	Chitinophaga	Chitinophagia	Chitinophagales	104662	Bacteroidota	Environmental	Terrestrial	Unclassified	Soil		Soil	7000708	5673
2883068021	Bacteria	Permanent Draft	Chitinophaga rhizosphaerae T16R-86 genome sequencing	Chitinophaga rhizosphaerae T16R-86	Nanjing Agricultural University	2883068021	Chitinophagaceae	Chitinophaga	Chitinophagia	Chitinophagales	1864947	Bacteroidota	Host-associated	Plants	Rhizosphere	Roots			6192739	5231
2840984945	Bacteria	Permanent Draft	Chitinophaga costaii A37T2 genome sequencing	Chitinophaga costaii A37T2	Nanjing Agricultural University	2840984945	Chitinophagaceae	Chitinophaga	Chitinophagia	Chitinophagales	1335309	Bacteroidota	Host-associated	Plants	Unclassified	Unclassified			5084548	4355
2839167154	Bacteria	Permanent Draft	Chitinophaga sp. K20C18050901 genome sequencing	Chitinophaga silvisoli K20C18050901	Guangdong Institute of Microbiology	2839167154	Chitinophagaceae	Chitinophaga	Chitinophagia	Chitinophagales	2291814	Bacteroidota	Environmental	Terrestrial	Forest	Soil			8355436	7085
2690315653	Bacteria	Permanent Draft	Populus root and rhizosphere microbial communities from Tennessee, USA	Chitinophaga sp. YR573	DOE Joint Genome Institute (JGI)	2690315653	Chitinophagaceae	Chitinophaga	Chitinophagia	Chitinophagales	1881040	Bacteroidota							8066695	6607
2896097955	Bacteria	Permanent Draft	Genome sequencing of Chitinophaga barathri YLT18	Chitinophaga barathri YLT18	Huazhong Agricultural University (HZAU)	2896097955	Chitinophagaceae	Chitinophaga	Chitinophagia	Chitinophagales	1647451	Bacteroidota	Environmental	Terrestrial	Unclassified	Soil			6861820	5645
2878142008	Bacteria	Permanent Draft	Tobacco Microbiome program	Chitinophaga varians Ae27	Beijing Novogene Bioinformatics Technology Co., Ltd	2878142008	Chitinophagaceae	Chitinophaga	Chitinophagia	Chitinophagales	2202339	Bacteroidota	Environmental	Terrestrial	Unclassified	Soil			8459112	6882
2728369470	Bacteria	Permanent Draft	Genomic Encyclopedia of Archaeal and Bacterial Type Strains, Phase II (KMG-II): from individual species to whole genera	Chitinophaga niastensis DSM 24859	DOE Joint Genome Institute (JGI)	2728369470	Chitinophagaceae	Chitinophaga	Chitinophagia	Chitinophagales	536980	Bacteroidota	Environmental	Terrestrial	Unclassified	Soil			7326416	5871
2920749221	Bacteria	Permanent Draft	Genome Sequencing of Chitinophaga sp. Ak27	Chitinophaga sp. Ak27	Institute of Microbiology, Chinese Academy of Sciences	2920749221	Chitinophagaceae	Chitinophaga	Chitinophagia	Chitinophagales	2726116	Bacteroidota	Environmental	Terrestrial	Unclassified	Soil			7968661	6500
2636416022	Bacteria	Permanent Draft	Genomic Encyclopedia of Type Strains, Phase III (KMG-III): the genomes of soil and plant-associated and newly described type strains	Chitinophaga niabensis DSM 24787	DOE Joint Genome Institute (JGI)	2636416022	Chitinophagaceae	Chitinophaga	Chitinophagia	Chitinophagales	536979	Bacteroidota	Environmental	Terrestrial	Unclassified	Soil			7130081	5869
2818991442	Bacteria	Permanent Draft	Sorghum-associated microbial communities from plants grown in Nebraska, USA	Chitinophaga pinensis 1204	DOE Joint Genome Institute (JGI)	2818991442	Chitinophagaceae	Chitinophaga	Chitinophagia	Chitinophagales	79329	Bacteroidota	Host-associated	Plants	Unclassified	Roots			8318214	6859
2884786423	Bacteria	Finished	Chitinophaga sp. XS-30 genome sequencing	Chitinophaga sp. XS-30	Inner Mongolia University	2884786423	Chitinophagaceae	Chitinophaga	Chitinophagia	Chitinophagales	2604421	Bacteroidota	Environmental	Terrestrial	Unclassified	Soil			6183078	5127
2700988700	Bacteria	Permanent Draft	Genomic Encyclopedia of Archaeal and Bacterial Type Strains, Phase II (KMG-II): from individual species to whole genera	Chitinophaga jiangningensis DSM 27406	DOE Joint Genome Institute (JGI)	2700988700	Chitinophagaceae	Chitinophaga	Chitinophagia	Chitinophagales	1419482	Bacteroidota	Environmental	Unclassified	Unclassified	Unclassified			7182135	5860
2841002413	Bacteria	Permanent Draft	Chitinophaga sp. GDMCC 1.1325 genome sequencing	Chitinophaga flava GDMCC 1.1325	Guangdong Institute of Microbiology	2841002413	Chitinophagaceae	Chitinophaga	Chitinophagia	Chitinophagales	2259036	Bacteroidota	Environmental	Terrestrial	Forest	Soil			8349581	6599
2896129707	Bacteria	Permanent Draft	Chitinophaga vietnamensis BD 01 genome sequencing	Chitinophaga vietnamensis BD 01	Research Unit on Emerging Infectious and Tropical Diseases ( URMITE )	2896129707	Chitinophagaceae	Chitinophaga	Chitinophagia	Chitinophagales	2593957	Bacteroidota	Host-associated	Mammals: Human	Unclassified	Unclassified			6308408	5335
2896070677	Bacteria	Permanent Draft	Chitinophaga fulva G-6-1-13 genome sequencing	Chitinophaga fulva G-6-1-13	Kyonggi University	2896070677	Chitinophagaceae	Chitinophaga	Chitinophagia	Chitinophagales	2728842	Bacteroidota	Environmental	Terrestrial	Unclassified	Soil		Soil	8371808	6839
2634166306	Bacteria	Permanent Draft	Genomic Encyclopedia of Type Strains, Phase III (KMG-III): the genomes of soil and plant-associated and newly described type strains	Chitinophaga eiseniae DSM 22224	DOE Joint Genome Institute (JGI)	2634166306	Chitinophagaceae	Chitinophaga	Chitinophagia	Chitinophagales	634771	Bacteroidota	Engineered	Solid waste	Unclassified	Vermicompost			8552642	6921
2931817136	Bacteria	Permanent Draft	High-throughput characterization of viral-host interactions	Chitinophaga sp. OAE865	DOE Joint Genome Institute (JGI)	2931817136	Chitinophagaceae	Chitinophaga	Chitinophagia	Chitinophagales	2817898	Bacteroidota	Environmental	Terrestrial	Unclassified	Soil			8058452	6626
2896109856	Bacteria	Permanent Draft	Chitinophaga sp. SYP-B3965 genome sequencing	Chitinophaga sp. SYP-B3965	Shenyang Pharmacertical University	2896109856	Chitinophagaceae	Chitinophaga	Chitinophagia	Chitinophagales	2663120	Bacteroidota	Host-associated	Plants	Rhizosphere	Roots			7140722	5899
2595699005	Bacteria	Permanent Draft	Genomic Encyclopedia of Type Strains, Phase I: the one thousand microbial genomes (KMG-I) project	Chitinophaga sancti DSM 784	DOE Joint Genome Institute (JGI)	2595699005	Chitinophagaceae	Chitinophaga	Chitinophagia	Chitinophagales	1004	Bacteroidota	Environmental	Terrestrial	Unclassified	Soil		Soil	8244109	6793
2757320416	Bacteria	Permanent Draft	Populus root and rhizosphere microbial communities from Tennessee, USA	Chitinophaga sp. OK723	DOE Joint Genome Institute (JGI)	2757320416	Chitinophagaceae	Chitinophaga	Chitinophagia	Chitinophagales	2135605	Bacteroidota	Host-associated	Plants	Unclassified	Unclassified			8707430	7200
2882793406	Bacteria	Permanent Draft	Chitinophaga sp. Mgbs1 genome sequencing	Chitinophaga solisilvae Mgbs1	Monash University Malaysia	2882793406	Chitinophagaceae	Chitinophaga	Chitinophagia	Chitinophagales	1233460	Bacteroidota	Environmental	Terrestrial	Unclassified	Soil			8079707	6352
2852587355	Bacteria	Permanent Draft	Enriched cells from switchgrass and soil in EcoFAB chamber, Walnut Creek, California, United States	Chitinophaga sp. OAE865 (Illumina draft)	DOE Joint Genome Institute (JGI)	2852587355	Chitinophagaceae	Chitinophaga	Chitinophagia	Chitinophagales	2817898	Bacteroidota	Environmental	Terrestrial	Unclassified	Soil			8022789	6540
2884798420	Bacteria	Finished	Chitinophaga agri H33E-04 genome sequencing	Chitinophaga agri H33E-04	National Institute of Agricultural Science	2884798420	Chitinophagaceae	Chitinophaga	Chitinophagia	Chitinophagales	2703787	Bacteroidota	Host-associated	Plants	Unclassified	Unclassified			7969925	6525
2634166296	Bacteria	Permanent Draft	Genomic Encyclopedia of Type Strains, Phase III (KMG-III): the genomes of soil and plant-associated and newly described type strains	Chitinophaga filiformis DSM 527	DOE Joint Genome Institute (JGI)	2634166296	Chitinophagaceae	Chitinophaga	Chitinophagia	Chitinophagales	104663	Bacteroidota	Environmental	Terrestrial	Unclassified	Soil		Soil	8625518	6916
2842013203	Bacteria	Permanent Draft	Enriched cells from switchgrass and soil in EcoFAB chamber, Walnut Creek, California, United States	Chitinophaga sp. OAE873	DOE Joint Genome Institute (JGI)	2842013203	Chitinophagaceae	Chitinophaga	Chitinophagia	Chitinophagales	2663812	Bacteroidota	Environmental	Terrestrial	Unclassified	Soil			8311708	6764
2731639224	Bacteria	Permanent Draft	Genomic Encyclopedia of Archaeal and Bacterial Type Strains, Phase II (KMG-II): from individual species to whole genera	Chitinophaga dinghuensis DSM 29821	DOE Joint Genome Institute (JGI)	2731639224	Chitinophagaceae	Chitinophaga	Chitinophagia	Chitinophagales	1539050	Bacteroidota	Environmental	Terrestrial	Unclassified	Soil			7116247	5842
2882451716	Bacteria	Permanent Draft	Chitinophaga parva LY-1 genome sequencing	Chitinophaga parva LY-1	Nanjing Agricultural University	2882451716	Chitinophagaceae	Chitinophaga	Chitinophagia	Chitinophagales	2169414	Bacteroidota	Environmental	Terrestrial	Unclassified	Soil			6146060	5118
2884791551	Bacteria	Finished	Chitinophaga sp. 1310 genome sequencing	Chitinophaga oryzae 1310	King Mongkut's Institute of Technology Ladkraabang	2884791551	Chitinophagaceae	Chitinophaga	Chitinophagia	Chitinophagales	2725414	Bacteroidota	Host-associated	Plants	Unclassified	Roots			8511252	6868
2896085136	Bacteria	Permanent Draft	Genome sequencing of Chitinophaga sp. T22	Chitinophaga alhagiae T22	Chinese Academy of Agricultural Sciences	2896085136	Chitinophagaceae	Chitinophaga	Chitinophagia	Chitinophagales	2203219	Bacteroidota	Host-associated	Plants	Unclassified	Rhizome			6129793	4993
2896078775	Bacteria	Permanent Draft	Chitinophaga tropicalis ysch24 genome sequencing	Chitinophaga tropicalis ysch24	Guangdong Institute of Microbiology	2896078775	Chitinophagaceae	Chitinophaga	Chitinophagia	Chitinophagales	2683588	Bacteroidota	Environmental	Terrestrial	Unclassified	Soil			7973759	6360
2758568846	Bacteria	Permanent Draft	Genomic Encyclopedia of Type Strains, Phase III (KMG-III): the genomes of soil and plant-associated and newly described type strains	Chitinophaga sp. S165	DOE Joint Genome Institute (JGI)	2758568846	Chitinophagaceae	Chitinophaga	Chitinophagia	Chitinophagales	2135462	Bacteroidota	Environmental	Terrestrial	Unclassified	Soil			8253042	6725
2622736599	Bacteria	Permanent Draft	Genomic Encyclopedia of Archaeal and Bacterial Type Strains, Phase II (KMG-II): from individual species to whole genera	Chitinophaga rupis DSM 21039	DOE Joint Genome Institute (JGI)	2622736599	Chitinophagaceae	Chitinophaga	Chitinophagia	Chitinophagales	573321	Bacteroidota	Environmental	Terrestrial	Unclassified	Soil		Soil	8387119	6568
2839161451	Bacteria	Permanent Draft	Chitinophaga barathri YLT18 genome sequencing	Chitinophaga barathri YLT18	Chinese Academy of Agricultural Sciences	2839161451	Chitinophagaceae	Chitinophaga	Chitinophagia	Chitinophagales	1647451	Bacteroidota	Environmental	Terrestrial	Unclassified	Soil			6934298	5702
2884774554	Bacteria	Permanent Draft	Bacteria Genome sequencing and assembly	Chitinophaga sp. ATCC 35208	McMaster University	2884774554	Chitinophagaceae	Chitinophaga	Chitinophagia	Chitinophagales	1936242	Bacteroidota	Host-associated	Plants	Unclassified	Unclassified			8630543	7549
2920742621	Bacteria	Permanent Draft	Genome Sequencing of Chitinophaga qingshengii JCM 30026	Chitinophaga qingshengii JCM 30026	King Mongkut's Institute of Technology Ladkraabang	2920742621	Chitinophagaceae	Chitinophaga	Chitinophagia	Chitinophagales	1569794	Bacteroidota	Environmental	Terrestrial	Unclassified	Unclassified			8073769	6599
2927997529	Bacteria	Permanent Draft	Sorghum-associated microbial communities from plants grown in Nebraska, USA	Chitinophaga ginsengisegetis CC89	DOE Joint Genome Institute (JGI)	2927997529	Chitinophagaceae	Chitinophaga	Chitinophagia	Chitinophagales	393003	Bacteroidota	Environmental	Terrestrial	Unclassified	Soil			7854064	6434
2897796680	Bacteria	Permanent Draft	Chitinophaga agrisoli BN140078 genome sequencing	Chitinophaga agrisoli BN140078	Korean Research Institute of BioSicence and BioTechnology	2897796680	Chitinophagaceae	Chitinophaga	Chitinophagia	Chitinophagales	2607653	Bacteroidota	Environmental	Terrestrial	Unclassified	Soil			8311980	6899
2609459644	Bacteria	Permanent Draft	Populus root and rhizosphere microbial communities from Tennessee, USA	Chitinophaga sp. CF418	DOE Joint Genome Institute (JGI)	2609459644	Chitinophagaceae	Chitinophaga	Chitinophagia	Chitinophagales	1855287	Bacteroidota							8630000	6998
2821136567	Bacteria	Permanent Draft	Sorghum-associated microbial communities from plants grown in Nebraska, USA	Chitinophaga sancti 1232	DOE Joint Genome Institute (JGI)	2821136567	Chitinophagaceae	Chitinophaga	Chitinophagia	Chitinophagales	1004	Bacteroidota	Host-associated	Plants	Unclassified	Roots			8080116	6733
2599185217	Bacteria	Permanent Draft	Genomic Encyclopedia of Type Strains, Phase I: the one thousand microbial genomes (KMG-I) project	Chitinophaga terrae DSM 23920	DOE Joint Genome Institute (JGI)	2599185217	Chitinophagaceae	Chitinophaga	Chitinophagia	Chitinophagales	408074	Bacteroidota	Environmental	Terrestrial	Unclassified	Soil			6630860	5689
2636416040	Bacteria	Permanent Draft	Genomic Encyclopedia of Type Strains, Phase III (KMG-III): the genomes of soil and plant-associated and newly described type strains	Chitinophaga arvensicola DSM 3695	DOE Joint Genome Institute (JGI)	2636416040	Chitinophagaceae	Chitinophaga	Chitinophagia	Chitinophagales	29529	Bacteroidota	Environmental	Terrestrial	Unclassified	Soil		Soil	8316369	6811
2904467357	Bacteria	Permanent Draft	Sorghum-associated microbial communities from plants grown in Nebraska, USA	Chitinophaga sancti 3198	DOE Joint Genome Institute (JGI)	2904467357	Chitinophagaceae	Chitinophaga	Chitinophagia	Chitinophagales	1004	Bacteroidota	Host-associated	Plants	Unclassified	Roots			8057758	6682
2595698247	Bacteria	Permanent Draft	Genomic Encyclopedia of Archaeal and Bacterial Type Strains, Phase II (KMG-II): from individual species to whole genera	Chitinophaga ginsengisegetis DSM 18108	DOE Joint Genome Institute (JGI)	2595698247	Chitinophagaceae	Chitinophaga	Chitinophagia	Chitinophagales	393003	Bacteroidota	Environmental	Terrestrial	Garden	Soil		Soil	7934943	6449
2843493113	Bacteria	Permanent Draft	Chitinophaga sp. ZY74 genome sequencing	Chitinophaga lutea ZY74	Huazhong Agricultural University (HZAU)	2843493113	Chitinophagaceae	Chitinophaga	Chitinophagia	Chitinophagales	2488634	Bacteroidota	Environmental	Terrestrial	Garden	Soil			6609774	5490
2687453677	Bacteria	Permanent Draft	Populus root and rhizosphere microbial communities from Tennessee, USA	Chitinophaga sp. CF118	DOE Joint Genome Institute (JGI)	2687453677	Chitinophagaceae	Chitinophaga	Chitinophagia	Chitinophagales	1884367	Bacteroidota							8143991	6552
2773857783	Bacteria	Permanent Draft	Sorghum-associated microbial communities from plants grown in Nebraska, USA	Chitinophaga ginsengisegetis 28_1	DOE Joint Genome Institute (JGI)	2773857783	Chitinophagaceae	Chitinophaga	Chitinophagia	Chitinophagales	393003	Bacteroidota							7852583	6382
2693429788	Bacteria	Permanent Draft	Populus root and rhizosphere microbial communities from Tennessee, USA	Chitinophaga sp. YR627	DOE Joint Genome Institute (JGI)	2693429788	Chitinophagaceae	Chitinophaga	Chitinophagia	Chitinophagales	1881041	Bacteroidota							9117871	7400
2918911736	Bacteria	Permanent Draft	Sorghum-associated microbial communities from plants grown in Nebraska, USA	Chitinophaga ginsengisegetis CC224	DOE Joint Genome Institute (JGI)	2918911736	Chitinophagaceae	Chitinophaga	Chitinophagia	Chitinophagales	393003	Bacteroidota	Environmental	Terrestrial	Unclassified	Soil			7857175	6437
2840677318	Bacteria	Finished	Chitinophaga sp. T22 genome sequencing	Chitinophaga alhagiae T22	University of Science and Technology	2840677318	Chitinophagaceae	Chitinophaga	Chitinophagia	Chitinophagales	2203219	Bacteroidota	Host-associated	Plants	Unclassified	Rhizome			2664183	2190
2523231064	Bacteria	Permanent Draft	Genomic Encyclopedia of Type Strains, Phase I: the one thousand microbial genomes (KMG-I) project	Algoriphagus terrigena DSM 22685	DOE Joint Genome Institute (JGI)	2523231064	Cyclobacteriaceae	Algoriphagus	Cytophagia	Cytophagales	1120967	Bacteroidota	Environmental	Terrestrial	Unclassified	Soil		Soil	5783376	5016
2910282092	Bacteria	Permanent Draft	Genome Sequencing of Echinicola salinicaeni P51	Echinicola salinicaeni P51	Shandong University	2910282092	Cyclobacteriaceae	Echinicola	Cytophagia	Cytophagales	2762757	Bacteroidota	Environmental	Terrestrial	Unclassified	Soil			5139772	4264
2919692658	Bacteria	Permanent Draft	Sorghum-associated microbial communities from plants grown in Nebraska, USA	Algoriphagus sp. 4150	DOE Joint Genome Institute (JGI)	2919692658	Cyclobacteriaceae	Algoriphagus	Cytophagia	Cytophagales	2817756	Bacteroidota	Host-associated	Plants	Rhizosphere	Roots			5943958	5213
2883733613	Bacteria	Finished	Echinicola soli LN3S3 genome sequencing	Echinicola soli LN3S3	Inner Mongolia University	2883733613	Cyclobacteriaceae	Echinicola	Cytophagia	Cytophagales	2591634	Bacteroidota	Environmental	Terrestrial	Unclassified	Soil		Soil	5550304	4625
2911358409	Bacteria	Permanent Draft	Genome Sequencing of Algoriphagus sp. AK58	Algoriphagus sp. AK58	CSRI-IMTECH	2911358409	Cyclobacteriaceae	Algoriphagus	Cytophagia	Cytophagales	1406877	Bacteroidota	Environmental	Terrestrial	Unclassified	Soil			4729151	4200
2599185235	Bacteria	Permanent Draft	Genomic Encyclopedia of Type Strains, Phase I: the one thousand microbial genomes (KMG-I) project	Algoriphagus boritolerans DSM 17298	DOE Joint Genome Institute (JGI)	2599185235	Cyclobacteriaceae	Algoriphagus	Cytophagia	Cytophagales	1120964	Bacteroidota	Environmental	Terrestrial	Garden	Soil		Soil	4834448	4332
2884634485	Bacteria	Permanent Draft	Algoriphagus kandeliae XY-J91 genome sequencing	Algoriphagus kandeliae XY-J91	Shenzhen University	2884634485	Cyclobacteriaceae	Algoriphagus	Cytophagia	Cytophagales	2562278	Bacteroidota	Host-associated	Plants	Unclassified	Roots			3928637	3474
2791355062	Bacteria	Permanent Draft	Genome sequencing of denitrifying bacteria isolated from neutral and low pH soil	Algoriphagus sp. A40	Norwegian University of Life Sciences	2791355062	Cyclobacteriaceae	Algoriphagus	Cytophagia	Cytophagales	1945863	Bacteroidota	Environmental	Terrestrial	Unclassified	Soil			5190310	4512
2911138879	Bacteria	Finished	Genome Sequencing of Spirosoma sp. KUDC1026	Spirosoma sp. KUDC1026	Kyungpook National University	2911138879	Cytophagaceae	Spirosoma	Cytophagia	Cytophagales	2745947	Bacteroidota	Host-associated	Plants	Rhizosphere	Roots			5811561	5099
2515154151	Bacteria	Permanent Draft	Genomic Encyclopedia of Type Strains, Phase I: the one thousand microbial genomes (KMG-I) project	Spirosoma spitsbergense DSM 19989	DOE Joint Genome Institute (JGI)	2515154151	Cytophagaceae	Spirosoma	Cytophagia	Cytophagales	1123278	Bacteroidota	Environmental	Terrestrial	Unclassified	Soil		Permafrost sediment, Soil	7547982	6830
2515154133	Bacteria	Permanent Draft	Genomic Encyclopedia of Type Strains, Phase I: the one thousand microbial genomes (KMG-I) project	Spirosoma luteum DSM 19990	DOE Joint Genome Institute (JGI)	2515154133	Cytophagaceae	Spirosoma	Cytophagia	Cytophagales	1123276	Bacteroidota	Environmental	Terrestrial	Unclassified	Soil		Permafrost sediment, Soil	6613584	5791
2894625894	Bacteria	Permanent Draft	Spirosoma terrae KCTC 52035 genome sequencing	Spirosoma terrae KCTC 52035	Justus-Liebig-University Giessen	2894625894	Cytophagaceae	Spirosoma	Cytophagia	Cytophagales	1968276	Bacteroidota	Environmental	Terrestrial	Unclassified	Soil			7533689	6452
2884371665	Bacteria	Finished	Spirosoma aureum BT328 genome sequencing	Spirosoma aureum BT328	Seoul Women's University	2884371665	Cytophagaceae	Spirosoma	Cytophagia	Cytophagales	2692134	Bacteroidota	Environmental	Terrestrial	Unclassified	Soil			8898242	7441
2894682665	Bacteria	Permanent Draft	Spirosoma agri KCTC 52727 genome sequencing	Spirosoma agri KCTC 52727	Justus-Liebig-University Giessen	2894682665	Cytophagaceae	Spirosoma	Cytophagia	Cytophagales	1987381	Bacteroidota	Environmental	Terrestrial	Unclassified	Soil			7173216	6168
2728369482	Bacteria	Permanent Draft	Genomic Encyclopedia of Archaeal and Bacterial Type Strains, Phase II (KMG-II): from individual species to whole genera	Spirosoma oryzae DSM 28354	DOE Joint Genome Institute (JGI)	2728369482	Cytophagaceae	Spirosoma	Cytophagia	Cytophagales	1469603	Bacteroidota	Environmental	Terrestrial	Unclassified	Soil			6569981	5721
2515154167	Bacteria	Permanent Draft	Genomic Encyclopedia of Type Strains, Phase I: the one thousand microbial genomes (KMG-I) project	Spirosoma panaciterrae DSM 21099	DOE Joint Genome Institute (JGI)	2515154167	Cytophagaceae	Spirosoma	Cytophagia	Cytophagales	1123277	Bacteroidota	Environmental	Terrestrial	Unclassified	Soil		Soil	8129284	6885
2540341245	Bacteria	Permanent Draft	Continuation of the Genomic Encyclopedia of Bacteria and Archaea pilot project (GEBA)	Sporocytophaga myxococcoides DSM 11118	DOE Joint Genome Institute (JGI)	2540341245	Cytophagaceae	Sporocytophaga	Cytophagia	Cytophagales	926565	Bacteroidota	Environmental	Terrestrial	Unclassified	Soil		Soil	6426282	5286
2894640787	Bacteria	Permanent Draft	Genome sequece of novel species isolated from the environment	Spirosoma arboris HMF4905	Hankuk University of Foreign Studies	2894640787	Cytophagaceae	Spirosoma	Cytophagia	Cytophagales	2682092	Bacteroidota	Host-associated	Plants	Unclassified	Unclassified			9765922	8556
2883794882	Bacteria	Permanent Draft	Siphonobacter sp. BAB-5385 genome sequencing	Siphonobacter sp. BAB-5385	Gujarat State Biotechnology Mission	2883794882	Cytophagaceae	Siphonobacter	Cytophagia	Cytophagales	1864822	Bacteroidota	Environmental	Terrestrial	Unclassified	Soil			6532332	5894
2911172825	Bacteria	Permanent Draft	Genome Sequencing of Spirosoma profusum BT702	Spirosoma profusum BT702	Seoul Women's University	2911172825	Cytophagaceae	Spirosoma	Cytophagia	Cytophagales	2771354	Bacteroidota	Environmental	Terrestrial	Unclassified	Soil			8731341	7357
2883458875	Bacteria	Finished	Rhodocytophaga rosea 172606-1 genome sequencing	Rhodocytophaga rosea 172606-1	Seoul Women's University	2883458875	Cytophagaceae	Rhodocytophaga	Cytophagia	Cytophagales	2704465	Bacteroidota	Environmental	Terrestrial	Unclassified	Soil			8983451	7814
2881966637	Bacteria	Permanent Draft	Spirosoma sordidisoli TY50 genome sequencing	Spirosoma sordidisoli TY50	Nanjing Agricultural University	2881966637	Cytophagaceae	Spirosoma	Cytophagia	Cytophagales	2502893	Bacteroidota	Environmental	Terrestrial	Unclassified	Soil			7367609	6354
2827971030	Bacteria	Permanent Draft	Genomic Encyclopedia of Type Strains, Phase IV (KMG-IV): sequencing the most valuable type-strain genomes for metagenomic binning, comparative biology and taxonomic classification	Flammeovirga yaeyamensis DSM 25626	DOE Joint Genome Institute (JGI)	2827971030	Flammeovirgaceae	Flammeovirga	Cytophagia	Cytophagales	367791	Bacteroidota	Host-associated	Plants	Unclassified	Unclassified			7383237	5774
2881359912	Bacteria	Permanent Draft	Flavobacterium ustbae T13 genome sequencing	Flavobacterium ustbae T13	University of Science and Technology	2881359912	Flavobacteriaceae	Flavobacterium	Flavobacteriia	Flavobacteriales	2488790	Bacteroidota	Host-associated	Plants	Rhizosphere	Roots			4935907	4331
2643221716	Bacteria	Permanent Draft	Genome sequencing of Arabidopsis leaf and root microbiota representing the majority of bacterial species in their natural communities	Flavobacterium sp. Root901	Max Planck Institute for Plant Breeding Research	2643221716	Flavobacteriaceae	Flavobacterium	Flavobacteriia	Flavobacteriales	1736605	Bacteroidota	Host-associated	Plants	Unclassified	Roots			4986332	4379
2513237111	Bacteria	Permanent Draft	Genomic Encyclopedia of Type Strains, Phase I: the one thousand microbial genomes (KMG-I) project	Flavobacterium antarcticum DSM 19726	DOE Joint Genome Institute (JGI)	2513237111	Flavobacteriaceae	Flavobacterium	Flavobacteriia	Flavobacteriales	1111730	Bacteroidota	Environmental	Terrestrial	Unclassified	Soil		Soil	3079036	2824
2830104207	Bacteria	Permanent Draft	Genomic Encyclopedia of Type Strains, Phase IV (KMG-IV): sequencing the most valuable type-strain genomes for metagenomic binning, comparative biology and taxonomic classification	Flavobacterium gossypii DSM 100397	DOE Joint Genome Institute (JGI)	2830104207	Flavobacteriaceae	Flavobacterium	Flavobacteriia	Flavobacteriales	1646119	Bacteroidota	Host-associated	Plants	Unclassified	Unclassified			3804645	3502
2888531021	Bacteria	Finished	Flavobacterium sp. KBS0721 genome sequencing	Flavobacterium sp. KBS0721	Indiana University	2888531021	Flavobacteriaceae	Flavobacterium	Flavobacteriia	Flavobacteriales	1179672	Bacteroidota	Environmental	Terrestrial	Unclassified	Soil			5867608	5105
2770939517	Bacteria	Permanent Draft	Genomic Encyclopedia of Type Strains, Phase IV (KMG-IV): sequencing the most valuable type-strain genomes for metagenomic binning, comparative biology and taxonomic classification	Flavobacterium glaciei DSM 19728	DOE Joint Genome Institute (JGI)	2770939517	Flavobacteriaceae	Flavobacterium	Flavobacteriia	Flavobacteriales	386300	Bacteroidota	Environmental	Terrestrial	Unclassified	Soil			3143612	2887
2882034188	Bacteria	Permanent Draft	Flavobacterium foetidum JCM 32085 genome sequencing	Flavobacterium foetidum JCM 32085	Zhejiang University	2882034188	Flavobacteriaceae	Flavobacterium	Flavobacteriia	Flavobacteriales	2026681	Bacteroidota	Environmental	Terrestrial	Unclassified	Soil			5107880	4437
2513020052	Bacteria	Permanent Draft	Plant-Microbe Interfaces	Flavobacterium sp. CF136	Oak Ridge National Laboratory	2513020052	Flavobacteriaceae	Flavobacterium	Flavobacteriia	Flavobacteriales	1144313	Bacteroidota	Host-associated	Plants	Rhizosphere	Roots		Rhizosphere, Root nodule, Soil	5120511	4422
2881085443	Bacteria	Permanent Draft	Flavobacterium caseinilyticum AT-3-2 genome sequencing	Flavobacterium caseinilyticum AT-3-2	Kyonggi University	2881085443	Flavobacteriaceae	Flavobacterium	Flavobacteriia	Flavobacteriales	2541732	Bacteroidota	Environmental	Terrestrial	Unclassified	Soil			3838245	3624
2881092829	Bacteria	Permanent Draft	Flavobacterium hiemivividum TSA-D2 genome sequencing	Flavobacterium hiemivividum TSA-D2	Kyonggi University	2881092829	Flavobacteriaceae	Flavobacterium	Flavobacteriia	Flavobacteriales	2541734	Bacteroidota	Environmental	Terrestrial	Unclassified	Soil			3745432	3323
2693429907	Bacteria	Permanent Draft	Genomic Encyclopedia of Archaeal and Bacterial Type Strains, Phase II (KMG-II): from individual species to whole genera	Flavobacterium akiainvivens DSM 25510	DOE Joint Genome Institute (JGI)	2693429907	Flavobacteriaceae	Flavobacterium	Flavobacteriia	Flavobacteriales	1202724	Bacteroidota	Host-associated	Plants	Unclassified	Unclassified			4495023	4115
2609459741	Bacteria	Permanent Draft	Populus root and rhizosphere microbial communities from Tennessee, USA	Flavobacterium sp. OV086	DOE Joint Genome Institute (JGI)	2609459741	Flavobacteriaceae	Flavobacterium	Flavobacteriia	Flavobacteriales	1761785	Bacteroidota							6217807	5460
2643221928	Bacteria	Permanent Draft	Genome sequencing of Arabidopsis leaf and root microbiota representing the majority of bacterial species in their natural communities	Flavobacterium sp. Leaf359	Max Planck Institute for Plant Breeding Research	2643221928	Flavobacteriaceae	Flavobacterium	Flavobacteriia	Flavobacteriales	1736351	Bacteroidota	Host-associated	Plants	Phylloplane/Leaf surface	Phyllosphere			3801380	3548
2698536818	Bacteria	Permanent Draft	Genomic Encyclopedia of Archaeal and Bacterial Type Strains, Phase II (KMG-II): from individual species to whole genera	Flavobacterium weaverense DSM 19727	DOE Joint Genome Institute (JGI)	2698536818	Flavobacteriaceae	Flavobacterium	Flavobacteriia	Flavobacteriales	271156	Bacteroidota	Environmental	Terrestrial	Unclassified	Soil			3397857	3054
2522572102	Bacteria	Permanent Draft	Mediterranean Grassland Soil Metagenome (MGSM): Enabling a systems view of soil carbon and nitrogen biogeochemistry under a changing climate.	Flavobacterium sp. URHB0058	DOE Joint Genome Institute (JGI)	2522572102	Flavobacteriaceae	Flavobacterium	Flavobacteriia	Flavobacteriales	1298868	Bacteroidota	Environmental	Terrestrial	Temperate forest	Soil		Soil	5264264	4682
2596583583	Bacteria	Permanent Draft	Genomic Encyclopedia of Type Strains, Phase III (KMG-III): the genomes of soil and plant-associated and newly described type strains	Flavobacterium glaciei CGMCC 1.5380	DOE Joint Genome Institute (JGI)	2596583583	Flavobacteriaceae	Flavobacterium	Flavobacteriia	Flavobacteriales	386300	Bacteroidota	Environmental	Terrestrial	Glacier	Soil		Glacier, Soil	3144909	2910
2904419702	Bacteria	Permanent Draft	Sorghum-associated microbial communities from plants grown in Nebraska, USA	Flavobacterium sp. 1355	DOE Joint Genome Institute (JGI)	2904419702	Flavobacteriaceae	Flavobacterium	Flavobacteriia	Flavobacteriales	2806571	Bacteroidota	Host-associated	Plants	Rhizosphere	Roots			5166287	4629
2731639123	Bacteria	Permanent Draft	Genomic Encyclopedia of Archaeal and Bacterial Type Strains, Phase II (KMG-II): from individual species to whole genera	Flavobacterium lindanitolerans DSM 21886	DOE Joint Genome Institute (JGI)	2731639123	Flavobacteriaceae	Flavobacterium	Flavobacteriia	Flavobacteriales	428988	Bacteroidota	Environmental	Terrestrial	Unclassified	Soil			3721860	3368
2596583574	Bacteria	Permanent Draft	Genomic Encyclopedia of Type Strains, Phase III (KMG-III): the genomes of soil and plant-associated and newly described type strains	Flavobacterium caeni CGMCC 1.7031	DOE Joint Genome Institute (JGI)	2596583574	Flavobacteriaceae	Flavobacterium	Flavobacteriia	Flavobacteriales	490189	Bacteroidota							3700245	3411
2925013478	Bacteria	Permanent Draft	Genome Sequencing of Flavobacterium silvaticum SE-s28	Flavobacterium silvaticum SE-s28	Chung-Ang University	2925013478	Flavobacteriaceae	Flavobacterium	Flavobacteriia	Flavobacteriales	1852020	Bacteroidota	Environmental	Terrestrial	Temperate forest	Soil			3771472	3442
2600255390	Bacteria	Permanent Draft	Genomic Encyclopedia of Type Strains, Phase I: the one thousand microbial genomes (KMG-I) project	Flavobacterium terrigena DSM 17934	DOE Joint Genome Institute (JGI)	2600255390	Flavobacteriaceae	Flavobacterium	Flavobacteriia	Flavobacteriales	402734	Bacteroidota	Environmental	Terrestrial	Unclassified	Soil		Soil	3172415	2926
2919683626	Bacteria	Permanent Draft	Sorghum-associated microbial communities from plants grown in Nebraska, USA	Flavobacterium piscis 4129	DOE Joint Genome Institute (JGI)	2919683626	Flavobacteriaceae	Flavobacterium	Flavobacteriia	Flavobacteriales	1114874	Bacteroidota	Host-associated	Plants	Unclassified	Roots			5534354	4825
2888527248	Bacteria	Finished	Flavobacterium alkalisoli XS-5 genome sequencing	Flavobacterium alkalisoli XS-5	Inner Mongolia University	2888527248	Flavobacteriaceae	Flavobacterium	Flavobacteriia	Flavobacteriales	2602769	Bacteroidota	Environmental	Terrestrial	Unclassified	Soil			3985855	3772
2802428828	Bacteria	Permanent Draft	Genomic Encyclopedia of Type Strains, Phase III (KMG-III): the genomes of soil and plant-associated and newly described type strains	Flavobacterium sp. 270	DOE Joint Genome Institute (JGI)	2802428828	Flavobacteriaceae	Flavobacterium	Flavobacteriia	Flavobacteriales	2512114	Bacteroidota							5727777	4957
2627853659	Bacteria	Permanent Draft	Flavobacterium enshiense DK69	Flavobacterium enshiense DK69	Huazhong Agricultural University	2627853659	Flavobacteriaceae	Flavobacterium	Flavobacteriia	Flavobacteriales	1107311	Bacteroidota	Environmental	Terrestrial	Garden	Soil		Wastewater treatment plant	3375260	3155
2643221600	Bacteria	Permanent Draft	Genome sequencing of Arabidopsis leaf and root microbiota representing the majority of bacterial species in their natural communities	Flavobacterium sp. Root186	Max Planck Institute for Plant Breeding Research	2643221600	Flavobacteriaceae	Flavobacterium	Flavobacteriia	Flavobacteriales	1736485	Bacteroidota	Host-associated	Plants	Unclassified	Roots			5530138	4834
2906847749	Bacteria	Permanent Draft	Flavobacterium hydrocarbonoxydans GA093 genome sequencing	Flavobacterium hydrocarbonoxydans GA093	Chungnam National University	2906847749	Flavobacteriaceae	Flavobacterium	Flavobacteriia	Flavobacteriales	2683249	Bacteroidota	Environmental	Terrestrial	Unclassified	Soil		Soil	5047837	4567
2802428842	Bacteria	Permanent Draft	Sorghum-associated microbial communities from plants grown in Nebraska, USA	Flavobacterium sp. S87F.05.LMB.W.Kidney.N	DOE Joint Genome Institute (JGI)	2802428842	Flavobacteriaceae	Flavobacterium	Flavobacteriia	Flavobacteriales	1278758	Bacteroidota	Host-associated	Plants	Unclassified	Roots			4926114	4333
2903895155	Bacteria	Permanent Draft	Flavobacterium sp. HBTb2-11-1 genome sequencing	Flavobacterium sp. HBTb2-11-1	Beijing Academy of Agriculture and Forestry Sciences	2903895155	Flavobacteriaceae	Flavobacterium	Flavobacteriia	Flavobacteriales	2692212	Bacteroidota	Host-associated	Plants	Rhizosphere	Roots			5258610	4548
2739367857	Bacteria	Permanent Draft	Populus root and rhizosphere microbial communities from Tennessee, USA	Flavobacterium sp. GV029	DOE Joint Genome Institute (JGI)	2739367857	Flavobacteriaceae	Flavobacterium	Flavobacteriia	Flavobacteriales	2135764	Bacteroidota	Host-associated	Plants	Unclassified	Roots			5433684	4817
2519899754	Bacteria	Permanent Draft	Flavobacterium sp. F52	Flavobacterium sp. F52	University of Illinois, Chicago	2519899754	Flavobacteriaceae	Flavobacterium	Flavobacteriia	Flavobacteriales	1202532	Bacteroidota	Host-associated	Plants	Rhizosphere	Roots		Rhizosphere, Soil, Terrestrial	5336938	4601
2925007573	Bacteria	Permanent Draft	Genome Sequencing of Flavobacterium solisilvae SE-s27	Flavobacterium solisilvae SE-s27	Chung-Ang University	2925007573	Flavobacteriaceae	Flavobacterium	Flavobacteriia	Flavobacteriales	1852019	Bacteroidota	Environmental	Terrestrial	Temperate forest	Soil			2988422	2972
2718217805	Bacteria	Finished	Flavobacterium psychrophilum Z1 genome sequencing	Flavobacterium psychrophilum Z1	BioInformatics Center	2718217805	Flavobacteriaceae	Flavobacterium	Flavobacteriia	Flavobacteriales	96345	Bacteroidota	Environmental	Terrestrial	Unclassified	Soil			4142802	3690
2885493305	Bacteria	Permanent Draft	Flavobacterium sp. AR-3-4 genome sequencing	Flavobacterium cellulosilyticum AR-3-4	Kyonggi University	2885493305	Flavobacteriaceae	Flavobacterium	Flavobacteriia	Flavobacteriales	2541731	Bacteroidota	Environmental	Terrestrial	Unclassified	Soil			4657187	4058
2738541279	Bacteria	Permanent Draft	Populus root and rhizosphere microbial communities from Tennessee, USA	Flavobacterium sp. GV069	DOE Joint Genome Institute (JGI)	2738541279	Flavobacteriaceae	Flavobacterium	Flavobacteriia	Flavobacteriales	2135763	Bacteroidota	Host-associated	Plants	Unclassified	Roots			6149495	5379
2919315284	Bacteria	Permanent Draft	Sorghum-associated microbial communities from plants grown in Nebraska, USA	Flavobacterium granuli BE124	DOE Joint Genome Institute (JGI)	2919315284	Flavobacteriaceae	Flavobacterium	Flavobacteriia	Flavobacteriales	280093	Bacteroidota	Host-associated	Fungi	Unclassified	Mycelium			4111246	3657
2775506741	Bacteria	Permanent Draft	Sorghum-associated microbial communities from plants grown in Nebraska, USA	Flavobacterium johnsoniae 379	DOE Joint Genome Institute (JGI)	2775506741	Flavobacteriaceae	Flavobacterium	Flavobacteriia	Flavobacteriales	986	Bacteroidota							4910437	4318
2643221725	Bacteria	Permanent Draft	Genome sequencing of Arabidopsis leaf and root microbiota representing the majority of bacterial species in their natural communities	Flavobacterium sp. Root935	Max Planck Institute for Plant Breeding Research	2643221725	Flavobacteriaceae	Flavobacterium	Flavobacteriia	Flavobacteriales	1736610	Bacteroidota	Host-associated	Plants	Unclassified	Roots			5087956	4463
2687453251	Bacteria	Finished	Flavobacterium psychrophilum strain:Z2 Genome sequencing and assembly	Flavobacterium psychrophilum Z2	BioInformatics Center	2687453251	Flavobacteriaceae	Flavobacterium	Flavobacteriia	Flavobacteriales	96345	Bacteroidota	Environmental	Terrestrial	Unclassified	Soil			4142224	3690
2879212998	Bacteria	Permanent Draft	Identification of nitrile degrading organisms.	Flavobacterium sp. ACN2	Georg-August-University Goettingen, Genomic and Applied Microbiology, Goettingen Genomics Laboratory	2879212998	Flavobacteriaceae	Flavobacterium	Flavobacteriia	Flavobacteriales	1975676	Bacteroidota	Engineered	Solid waste	Unclassified	Composting			5397558	4852
2563366720	Bacteria	Permanent Draft	Rhizosphere Grand Challenge Isolate Sequencing	Flavobacterium sp. 40S8	DOE Joint Genome Institute (JGI)	2563366720	Flavobacteriaceae	Flavobacterium	Flavobacteriia	Flavobacteriales	1304868	Bacteroidota							5577194	4820
2906832799	Bacteria	Permanent Draft	Flavobacterium ginsenosidimutans THG 01 genome sequencing	Flavobacterium ginsenosidimutans THG 01	Zhejiang University	2906832799	Flavobacteriaceae	Flavobacterium	Flavobacteriia	Flavobacteriales	687844	Bacteroidota	Environmental	Terrestrial	Unclassified	Soil			5483841	4829
2925024407	Bacteria	Permanent Draft	Flavobacterium sp. MK4S-17 genome sequencing	Flavobacterium sp. MK4S-17	Zhejiang University	2925024407	Flavobacteriaceae	Flavobacterium	Flavobacteriia	Flavobacteriales	2543737	Bacteroidota	Environmental	Terrestrial	Unclassified	Soil			2951637	2799
2738543007	Bacteria	Permanent Draft	Populus root and rhizosphere microbial communities from Tennessee, USA	Flavobacterium sp. GV063	DOE Joint Genome Institute (JGI)	2738543007	Flavobacteriaceae	Flavobacterium	Flavobacteriia	Flavobacteriales	2135762	Bacteroidota	Host-associated	Plants	Unclassified	Roots			6149845	5381
2698536819	Bacteria	Permanent Draft	Genomic Encyclopedia of Archaeal and Bacterial Type Strains, Phase II (KMG-II): from individual species to whole genera	Flavobacterium cucumis DSM 18830	DOE Joint Genome Institute (JGI)	2698536819	Flavobacteriaceae	Flavobacterium	Flavobacteriia	Flavobacteriales	416016	Bacteroidota	Environmental	Terrestrial	Unclassified	Soil		Soil	2854482	2730
2524614632	Bacteria	Permanent Draft	Genomic Encyclopedia of Type Strains, Phase I: the one thousand microbial genomes (KMG-I) project	Flavobacterium suncheonense GH29-5, DSM 17707	DOE Joint Genome Institute (JGI)	2524614632	Flavobacteriaceae	Flavobacterium	Flavobacteriia	Flavobacteriales	1121899	Bacteroidota	Environmental	Terrestrial	Unclassified	Soil		Greenhouse soil, Soil	2880663	2821
2596583547	Bacteria	Permanent Draft	Genomic Encyclopedia of Type Strains, Phase III (KMG-III): the genomes of soil and plant-associated and newly described type strains	Flavobacterium saliperosum CGMCC 1.3801	DOE Joint Genome Institute (JGI)	2596583547	Flavobacteriaceae	Flavobacterium	Flavobacteriia	Flavobacteriales	329186	Bacteroidota							2890139	2801
2816332280	Bacteria	Finished	Flavobacterium johnsoniae GSE09 Genome sequencing	Flavobacterium johnsoniae GSE09	Korea university	2816332280	Flavobacteriaceae	Flavobacterium	Flavobacteriia	Flavobacteriales	986	Bacteroidota	Host-associated	Plants	Unclassified	Roots			5109718	4410
2904555929	Bacteria	Permanent Draft	Sorghum-associated microbial communities from plants grown in Nebraska, USA	Flavobacterium sp. 1750	DOE Joint Genome Institute (JGI)	2904555929	Flavobacteriaceae	Flavobacterium	Flavobacteriia	Flavobacteriales	2806578	Bacteroidota	Host-associated	Plants	Rhizosphere	Roots			5218588	4620
2645728161	Bacteria	Permanent Draft	Avena fatua rhizosphere microbial communities from Hopland, California, USA	Flavosp. sp. JGI 052 (unscreened)	DOE Joint Genome Institute (JGI)	2645728161	Flavobacteriaceae	Flavobacterium	Flavobacteriia	Flavobacteriales	1896673	Bacteroidota							3462337	3119
2876995545	Bacteria	Permanent Draft	Flavobacterium sp. 1E403 Genome sequencing and assembly	Flavobacterium cerinum 1E403	Shandong University	2876995545	Flavobacteriaceae	Flavobacterium	Flavobacteriia	Flavobacteriales	2502784	Bacteroidota	Environmental	Terrestrial	Unclassified	Soil			4110170	3877
2919509842	Bacteria	Permanent Draft	Sorghum-associated microbial communities from plants grown in Nebraska, USA	Flavobacterium arsenatis 3773	DOE Joint Genome Institute (JGI)	2919509842	Flavobacteriaceae	Flavobacterium	Flavobacteriia	Flavobacteriales	1484332	Bacteroidota	Host-associated	Plants	Unclassified	Roots			4104664	3860
2700988712	Bacteria	Permanent Draft	Genomic Encyclopedia of Archaeal and Bacterial Type Strains, Phase II (KMG-II): from individual species to whole genera	Flavobacterium xanthum DSM 3661	DOE Joint Genome Institute (JGI)	2700988712	Flavobacteriaceae	Flavobacterium	Flavobacteriia	Flavobacteriales	69322	Bacteroidota	Environmental	Terrestrial	Unclassified	Soil		Soil	3755582	3462
2695421047	Bacteria	Permanent Draft	Genomic Encyclopedia of Archaeal and Bacterial Type Strains, Phase II (KMG-II): from individual species to whole genera	Flavobacterium terrae DSM 18829	DOE Joint Genome Institute (JGI)	2695421047	Flavobacteriaceae	Flavobacterium	Flavobacteriia	Flavobacteriales	415425	Bacteroidota	Environmental	Terrestrial	Unclassified	Soil		Soil	3161259	2990
2667527437	Bacteria	Permanent Draft	Genomic Encyclopedia of Type Strains, Phase III (KMG-III): the genomes of soil and plant-associated and newly described type strains	Flavobacterium phragmitis CGMCC 1.10370	DOE Joint Genome Institute (JGI)	2667527437	Flavobacteriaceae	Flavobacterium	Flavobacteriia	Flavobacteriales	739143	Bacteroidota							6041292	5157
2695420957	Bacteria	Permanent Draft	Genomic Encyclopedia of Archaeal and Bacterial Type Strains, Phase II (KMG-II): from individual species to whole genera	Flavobacterium segetis DSM 19741	DOE Joint Genome Institute (JGI)	2695420957	Flavobacteriaceae	Flavobacterium	Flavobacteriia	Flavobacteriales	271157	Bacteroidota	Environmental	Terrestrial	Unclassified	Soil			3463995	3057
2643221667	Bacteria	Permanent Draft	Genome sequencing of Arabidopsis leaf and root microbiota representing the majority of bacterial species in their natural communities	Flavobacterium sp. Root420	Max Planck Institute for Plant Breeding Research	2643221667	Flavobacteriaceae	Flavobacterium	Flavobacteriia	Flavobacteriales	1736533	Bacteroidota	Host-associated	Plants	Unclassified	Roots			5627472	4881
2876976036	Bacteria	Permanent Draft	Identification of nitrile degrading organisms.	Flavobacterium sp. ACN6	Georg-August-University Goettingen, Genomic and Applied Microbiology, Goettingen Genomics Laboratory	2876976036	Flavobacteriaceae	Flavobacterium	Flavobacteriia	Flavobacteriales	1920426	Bacteroidota	Engineered	Solid waste	Unclassified	Composting			5127275	4580
2739367858	Bacteria	Permanent Draft	Populus root and rhizosphere microbial communities from Tennessee, USA	Flavobacterium sp. GV028	DOE Joint Genome Institute (JGI)	2739367858	Flavobacteriaceae	Flavobacterium	Flavobacteriia	Flavobacteriales	2135760	Bacteroidota	Host-associated	Plants	Unclassified	Roots			5432813	4817
2698536748	Bacteria	Permanent Draft	Genomic Encyclopedia of Archaeal and Bacterial Type Strains, Phase II (KMG-II): from individual species to whole genera	Flavobacterium pectinovorum DSM 6368	DOE Joint Genome Institute (JGI)	2698536748	Flavobacteriaceae	Flavobacterium	Flavobacteriia	Flavobacteriales	29533	Bacteroidota	Environmental	Terrestrial	Unclassified	Soil		Soil	5610979	4819
2596583585	Bacteria	Permanent Draft	Genomic Encyclopedia of Type Strains, Phase III (KMG-III): the genomes of soil and plant-associated and newly described type strains	Myroides aquimaris CGMCC 1.10825	DOE Joint Genome Institute (JGI)	2596583585	Flavobacteriaceae	Paenimyroides	Flavobacteriia	Flavobacteriales	1159016	Bacteroidota							2977689	2931
2903928342	Bacteria	Permanent Draft	Flavobacterium psychrotolerans RB1R5 genome sequencing	Flavobacterium psychrotolerans RB1R5	Institute of Microbiology, Chinese Academy of Sciences	2903928342	Flavobacteriaceae	Flavobacterium	Flavobacteriia	Flavobacteriales	2169410	Bacteroidota	Environmental	Terrestrial	Glacier	Soil		Glacier	3240564	2927
2881089068	Bacteria	Permanent Draft	Flavobacterium sandaracinum LB-D12 genome sequencing	Flavobacterium sandaracinum LB-D12	Kyonggi University	2881089068	Flavobacteriaceae	Flavobacterium	Flavobacteriia	Flavobacteriales	2541733	Bacteroidota	Environmental	Terrestrial	Unclassified	Soil			4029235	3760
2738541285	Bacteria	Permanent Draft	Populus root and rhizosphere microbial communities from Tennessee, USA	Flavobacterium sp. GV030	DOE Joint Genome Institute (JGI)	2738541285	Flavobacteriaceae	Flavobacterium	Flavobacteriia	Flavobacteriales	2135761	Bacteroidota	Host-associated	Plants	Unclassified	Roots			6150075	5382
2522572162	Bacteria	Permanent Draft	Genomic Encyclopedia of Type Strains, Phase I: the one thousand microbial genomes (KMG-I) project	Flavobacterium soli DSM 19725	DOE Joint Genome Institute (JGI)	2522572162	Flavobacteriaceae	Flavobacterium	Flavobacteriia	Flavobacteriales	1121897	Bacteroidota	Environmental	Terrestrial	Unclassified	Soil		Soil	4002854	3655
2596583647	Bacteria	Permanent Draft	Genomic Encyclopedia of Type Strains, Phase III (KMG-III): the genomes of soil and plant-associated and newly described type strains	Flavobacterium anhuiense CGMCC 1.6859	DOE Joint Genome Institute (JGI)	2596583647	Flavobacteriaceae	Flavobacterium	Flavobacteriia	Flavobacteriales	459526	Bacteroidota							5340093	4630
2596583560	Bacteria	Permanent Draft	Genomic Encyclopedia of Type Strains, Phase III (KMG-III): the genomes of soil and plant-associated and newly described type strains	Flavobacterium tiangeerense CGMCC 1.6847	DOE Joint Genome Institute (JGI)	2596583560	Flavobacteriaceae	Flavobacterium	Flavobacteriia	Flavobacteriales	459471	Bacteroidota	Environmental	Terrestrial	Glacier	Soil		Glacier	3509691	3218
2791355217	Bacteria	Permanent Draft	Genome sequencing of denitrifying bacteria isolated from neutral and low pH soil	Flavobacterium sp. A45	Norwegian University of Life Sciences	2791355217	Flavobacteriaceae	Flavobacterium	Flavobacteriia	Flavobacteriales	1945862	Bacteroidota	Environmental	Terrestrial	Unclassified	Soil			4335650	3852
2663762760	Bacteria	Permanent Draft	Genomic Encyclopedia of Type Strains, Phase III (KMG-III): the genomes of soil and plant-associated and newly described type strains	Flavobacterium xinjiangense CGMCC 1.2749	DOE Joint Genome Institute (JGI)	2663762760	Flavobacteriaceae	Flavobacterium	Flavobacteriia	Flavobacteriales	178356	Bacteroidota							3902806	3614
2919191525	Bacteria	Permanent Draft	Sorghum-associated microbial communities from plants grown in Nebraska, USA	Flavobacterium sp. 2755	DOE Joint Genome Institute (JGI)	2919191525	Flavobacteriaceae	Flavobacterium	Flavobacteriia	Flavobacteriales	2817765	Bacteroidota	Host-associated	Plants	Rhizosphere	Roots			5765973	5036
2925027207	Bacteria	Permanent Draft	Genome sequencing of Flavobacterium zhairuonensis A5.7	Flavobacterium daemonense JCM 19455	Zhejiang University	2925027207	Flavobacteriaceae	Flavobacterium	Flavobacteriia	Flavobacteriales	1393049	Bacteroidota	Environmental	Terrestrial	Unclassified	Soil			4751077	4162
2512047051	Bacteria	Permanent Draft	MockCom WGS	Flavobacterium lindanitolerans CIP 109890	University of Liverpool	2512047051	Flavobacteriaceae	Flavobacterium	Flavobacteriia	Flavobacteriales	1161100	Bacteroidota	Environmental	Terrestrial	Unclassified	Soil		Soil	1903063	4433
2576861554	Bacteria	Permanent Draft	Flavobacterium enshiense DK69 Genome sequencing	Flavobacterium enshiense DK69	Seoul National University	2576861554	Flavobacteriaceae	Flavobacterium	Flavobacteriia	Flavobacteriales	1107311	Bacteroidota	Environmental	Terrestrial	Garden	Soil		Wastewater treatment plant	3387090	3097
2693429823	Bacteria	Permanent Draft	Populus root and rhizosphere microbial communities from Tennessee, USA	Flavobacterium sp. CF108	DOE Joint Genome Institute (JGI)	2693429823	Flavobacteriaceae	Flavobacterium	Flavobacteriia	Flavobacteriales	1882758	Bacteroidota							5610899	4781
2818991200	Bacteria	Permanent Draft	Flavobacterium petrolei Kopri-42	Flavobacterium petrolei Kopri-42		2818991200	Flavobacteriaceae	Flavobacterium	Flavobacteriia	Flavobacteriales	2259594	Bacteroidota	Environmental	Terrestrial	Unclassified	Soil			3733112	3413
2695420961	Bacteria	Permanent Draft	Genomic Encyclopedia of Archaeal and Bacterial Type Strains, Phase II (KMG-II): from individual species to whole genera	Flavobacterium johnsoniae DSM 6792	DOE Joint Genome Institute (JGI)	2695420961	Flavobacteriaceae	Flavobacterium	Flavobacteriia	Flavobacteriales	986	Bacteroidota	Environmental	Terrestrial	Unclassified	Soil		Soil	5457510	4910
644736369	Bacteria	Finished	Flavobacterium johnsoniae	Flavobacterium johnsoniae UW101, ATCC 17061	DOE Joint Genome Institute (JGI)	644736369	Flavobacteriaceae	Flavobacterium	Flavobacteriia	Flavobacteriales	376686	Bacteroidota	Environmental	Terrestrial	Unclassified	Soil		Fresh water, Soil	6096872	5099
2881247448	Bacteria	Permanent Draft	Flavobacterium beibuense RSKm HC5 genome sequencing	Flavobacterium beibuense RSKm HC5	Yonsei University	2881247448	Flavobacteriaceae	Flavobacterium	Flavobacteriia	Flavobacteriales	657326	Bacteroidota	Host-associated	Plants	Rhizosphere	Roots			3717788	3480
2615840595	Bacteria	Permanent Draft	Populus root and rhizosphere microbial communities from Tennessee, USA	Flavobacterium sp. FV08	DOE Joint Genome Institute (JGI)	2615840595	Flavobacteriaceae	Flavobacterium	Flavobacteriia	Flavobacteriales	1761784	Bacteroidota							5567309	4744
2731639186	Bacteria	Permanent Draft	Genomic Encyclopedia of Archaeal and Bacterial Type Strains, Phase II (KMG-II): from individual species to whole genera	Flavobacterium endophyticum DSM 29537	DOE Joint Genome Institute (JGI)	2731639186	Flavobacteriaceae	Flavobacterium	Flavobacteriia	Flavobacteriales	1540163	Bacteroidota	Host-associated	Plants	Unclassified	Unclassified			3745791	3427
2643221790	Bacteria	Permanent Draft	Genome sequencing of Arabidopsis leaf and root microbiota representing the majority of bacterial species in their natural communities	Flavobacterium sp. Leaf82	Max Planck Institute for Plant Breeding Research	2643221790	Flavobacteriaceae	Flavobacterium	Flavobacteriia	Flavobacteriales	1736238	Bacteroidota	Host-associated	Plants	Phylloplane/Leaf surface	Phyllosphere			5674764	4965
2630968897	Bacteria	Permanent Draft	Flavobacterium suncheonense GH29-5, DSM 17707	Flavobacterium suncheonense GH29-5, DSM 17707	Huazhong Agricultural University	2630968897	Flavobacteriaceae	Flavobacterium	Flavobacteriia	Flavobacteriales	1121899	Bacteroidota	Environmental	Terrestrial	Unclassified	Soil		Greenhouse soil, Soil	2883777	2841
2882029220	Bacteria	Permanent Draft	Flavobacterium silvisoli RD-2-33 genome sequencing	Flavobacterium silvisoli RD-2-33	Kyonggi University	2882029220	Flavobacteriaceae	Flavobacterium	Flavobacteriia	Flavobacteriales	2529433	Bacteroidota	Environmental	Terrestrial	Unclassified	Soil			2894048	2699
2523533615	Bacteria	Permanent Draft	Genomic Encyclopedia of Type Strains, Phase I: the one thousand microbial genomes (KMG-I) project	Flavobacterium daejeonense DSM 17708	DOE Joint Genome Institute (JGI)	2523533615	Flavobacteriaceae	Flavobacterium	Flavobacteriia	Flavobacteriales	1121887	Bacteroidota	Environmental	Terrestrial	Unclassified	Soil		Soil	4244138	3711
2645728162	Bacteria	Permanent Draft	Avena fatua rhizosphere microbial communities from Hopland, California, USA	Flavosp. sp. JGI 052 (contamination screened)	DOE Joint Genome Institute (JGI)	2645728162	Flavobacteriaceae	Flavobacterium	Flavobacteriia	Flavobacteriales	1896673	Bacteroidota							3357030	3034
2919828269	Bacteria	Permanent Draft	Sorghum-associated microbial communities from plants grown in Nebraska, USA	Flavobacterium aquidurense BE311	DOE Joint Genome Institute (JGI)	2919828269	Flavobacteriaceae	Flavobacterium	Flavobacteriia	Flavobacteriales	362413	Bacteroidota	Host-associated	Fungi	Unclassified	Mycelium			4486326	3930
2595698225	Bacteria	Permanent Draft	Genomic Encyclopedia of Archaeal and Bacterial Type Strains, Phase II (KMG-II): from individual species to whole genera	Ohtaekwangia koreensis DSM 25262	DOE Joint Genome Institute (JGI)	2595698225	Fulvivirgaceae	Ohtaekwangia	Cytophagia	Cytophagales	688867	Bacteroidota	Environmental	Terrestrial	Sand	Soil			7241272	5958
2596583624	Bacteria	Permanent Draft	Genomic Encyclopedia of Archaeal and Bacterial Type Strains, Phase II (KMG-II): from individual species to whole genera	Ohtaekwangia kribbensis DSM 25221	DOE Joint Genome Institute (JGI)	2596583624	Fulvivirgaceae	Ohtaekwangia	Cytophagia	Cytophagales	688913	Bacteroidota	Environmental	Terrestrial	Sand	Soil			7410016	6197
2681812905	Bacteria	Permanent Draft	Genomic Encyclopedia of Type Strains, Phase III (KMG-III): the genomes of soil and plant-associated and newly described type strains	Pontibacter lucknowensis DM9	DOE Joint Genome Institute (JGI)	2681812905	Hymenobacteraceae	Pontibacter	Cytophagia	Cytophagales	1077936	Bacteroidota	Environmental	Terrestrial	Unclassified	Soil			4474059	3981
2671180224	Bacteria	Permanent Draft	Genomic Encyclopedia of Type Strains, Phase III (KMG-III): the genomes of soil and plant-associated and newly described type strains	Pontibacter chinhatensis LP51	DOE Joint Genome Institute (JGI)	2671180224	Hymenobacteraceae	Pontibacter	Cytophagia	Cytophagales	1436961	Bacteroidota	Environmental	Terrestrial	Unclassified	Soil			5072663	4308
2911790992	Bacteria	Finished	Genome Sequencing of Hymenobacter sp. BRD128	Hymenobacter sp. BRD128	Korea Atomic Energy Research Institute	2911790992	Hymenobacteraceae	Hymenobacter	Cytophagia	Cytophagales	2675878	Bacteroidota	Environmental	Terrestrial	Unclassified	Soil			4877965	4536
2623620582	Bacteria	Permanent Draft	Genome sequence of radiation-resistant microbial isolates	Hymenobacter sp. AT01-02	Technical University of Denmark	2623620582	Hymenobacteraceae	Hymenobacter	Cytophagia	Cytophagales	1571877	Bacteroidota	Environmental	Terrestrial	Unclassified	Desert		Desert soil, Sand	5043991	5211
2895857010	Bacteria	Permanent Draft	Genome sequece of novel species isolated from the environment	Hymenobacter ginkgonis HMF4947	Hankuk University of Foreign Studies	2895857010	Hymenobacteraceae	Hymenobacter	Cytophagia	Cytophagales	2682976	Bacteroidota	Host-associated	Plants	Unclassified	Unclassified			5672745	4855
2920846674	Bacteria	Permanent Draft	Genome Sequencing of Hymenobacter sp. BT189	Hymenobacter sp. BT189	Seoul Women's University	2920846674	Hymenobacteraceae	Hymenobacter	Cytophagia	Cytophagales	2771358	Bacteroidota	Environmental	Terrestrial	Unclassified	Soil			5279174	4371
2881489277	Bacteria	Permanent Draft	Hymenobacter rubripertinctus CCM 8852 genome sequencing	Hymenobacter rubripertinctus CCM 8852	Masaryk University	2881489277	Hymenobacteraceae	Hymenobacter	Cytophagia	Cytophagales	2029981	Bacteroidota	Environmental	Terrestrial	Unclassified	Soil			5099443	4625
2681812890	Bacteria	Permanent Draft	Genomic Encyclopedia of Type Strains, Phase III (KMG-III): the genomes of soil and plant-associated and newly described type strains	Pontibacter indicus LP100	DOE Joint Genome Institute (JGI)	2681812890	Hymenobacteraceae	Pontibacter	Cytophagia	Cytophagales	1317125	Bacteroidota	Environmental	Terrestrial	Unclassified	Soil			4566239	4004
2502422321	Bacteria	Permanent Draft	A Genomic Encyclopedia of Bacteria and Archaea (GEBA)	Hymenobacter roseosalivarius AA-718, DSM 11622	DOE Joint Genome Institute (JGI)	2502422321	Hymenobacteraceae	Hymenobacter	Cytophagia	Cytophagales	645990	Bacteroidota	Environmental	Terrestrial	Unclassified	Soil		Sand, Soil	4948485	4432
2915036707	Bacteria	Permanent Draft	Genome Sequencing of Pontibacter sp. KCTC 32443	Pontibacter sp. KCTC 32443	Seoul Women's University	2915036707	Hymenobacteraceae	Pontibacter	Cytophagia	Cytophagales	2764721	Bacteroidota	Environmental	Terrestrial	Unclassified	Soil			4149974	3737
2636416085	Bacteria	Permanent Draft	Genomic Encyclopedia of Archaeal and Bacterial Type Strains, Phase II (KMG-II): from individual species to whole genera	Siccationidurans arizonensis DSM 17870	DOE Joint Genome Institute (JGI)	2636416085	Hymenobacteraceae	Hymenobacter	Cytophagia	Cytophagales	1227077	Bacteroidota	Environmental	Terrestrial	Unclassified	Soil			6017345	5106
2883339560	Bacteria	Finished	Nibribacter ruber BT10 genome sequencing	Nibribacter ruber BT10	Seoul Women's University	2883339560	Hymenobacteraceae	Nibribacter	Cytophagia	Cytophagales	2698458	Bacteroidota	Environmental	Terrestrial	Unclassified	Soil			4352178	3779
2884355953	Bacteria	Finished	Pontibacter sp. BT214 genome sequencing	Pontibacter pudoricolor BT214	Seoul Women's University	2884355953	Hymenobacteraceae	Pontibacter	Cytophagia	Cytophagales	2694930	Bacteroidota	Environmental	Terrestrial	Unclassified	Soil			4344619	3881
2706794922	Bacteria	Permanent Draft	Genomic Encyclopedia of Type Strains, Phase III (KMG-III): the genomes of soil and plant-associated and newly described type strains	Pontibacter ummariensis NKM1	DOE Joint Genome Institute (JGI)	2706794922	Hymenobacteraceae	Pontibacter	Cytophagia	Cytophagales	1610492	Bacteroidota	Environmental	Terrestrial	Unclassified	Soil			5973733	5194
2894581686	Bacteria	Permanent Draft	Pontibacter burrus BT327 genome sequencing	Pontibacter burrus BT327	Seoul Women's University	2894581686	Hymenobacteraceae	Pontibacter	Cytophagia	Cytophagales	2704466	Bacteroidota	Environmental	Terrestrial	Unclassified	Soil			4314171	3889
2884726235	Bacteria	Permanent Draft	Hymenobacter crusticola MIMBbqt21 genome sequencing	Hymenobacter crusticola MIMBbqt21	Inner Mongolia Agricultural University	2884726235	Hymenobacteraceae	Hymenobacter	Cytophagia	Cytophagales	1770526	Bacteroidota	Environmental	Terrestrial	Unclassified	Soil			7293861	6124
2894539699	Bacteria	Permanent Draft	Genome sequencing of Pontibacter diazotrophicus H4X	Pontibacter diazotrophicus H4X	Shandong University	2894539699	Hymenobacteraceae	Pontibacter	Cytophagia	Cytophagales	1400979	Bacteroidota	Environmental	Terrestrial	Sand	Soil			6396889	5641
2739367866	Bacteria	Permanent Draft	Populus root and rhizosphere microbial communities from Tennessee, USA	Hymenobacter sp. YR204	DOE Joint Genome Institute (JGI)	2739367866	Hymenobacteraceae	Hymenobacter	Cytophagia	Cytophagales	2135668	Bacteroidota	Host-associated	Plants	Unclassified	Roots			4215900	3683
2728369218	Bacteria	Permanent Draft	Genomic Encyclopedia of Archaeal and Bacterial Type Strains, Phase II (KMG-II): from individual species to whole genera	Hymenobacter gelipurpurascens DSM 11116	DOE Joint Genome Institute (JGI)	2728369218	Hymenobacteraceae	Hymenobacter	Cytophagia	Cytophagales	89968	Bacteroidota	Environmental	Terrestrial	Unclassified	Soil		Soil	5060948	4344
2920851046	Bacteria	Permanent Draft	Genome Sequencing of Hymenobacter sp. BT491	Hymenobacter sp. BT491	Seoul Women's University	2920851046	Hymenobacteraceae	Hymenobacter	Cytophagia	Cytophagales	2766779	Bacteroidota	Environmental	Terrestrial	Unclassified	Soil			5387963	4676
2681812906	Bacteria	Permanent Draft	Genomic Encyclopedia of Type Strains, Phase III (KMG-III): the genomes of soil and plant-associated and newly described type strains	Pontibacter ramchanderi LP43	DOE Joint Genome Institute (JGI)	2681812906	Hymenobacteraceae	Pontibacter	Cytophagia	Cytophagales	1179743	Bacteroidota	Environmental	Terrestrial	Unclassified	Soil			4430618	3901
2843064454	Bacteria	Permanent Draft	Adhaeribacter arboris HMF7605 Genome sequencing and assembly	Adhaeribacter arboris HMF7605	Hankuk University of Foreign Studies	2843064454	Hymenobacteraceae	Adhaeribacter	Cytophagia	Cytophagales	2072846	Bacteroidota	Host-associated	Plants	Unclassified	Unclassified			7248201	6111
2627853892	Bacteria	Permanent Draft	Hymenobacter sp. AT01-02	Hymenobacter sp. AT01-02	Technical University of Denmark	2627853892	Hymenobacteraceae	Hymenobacter	Cytophagia	Cytophagales	1571877	Bacteroidota	Environmental	Terrestrial	Unclassified	Desert		Desert soil, Sand	5017624	5256
2910707460	Bacteria	Permanent Draft	Genome Sequencing of Rufibacter sp. XAAS-G3-1	Rufibacter sp. XAAS-G3-1	Institute of Microbiology	2910707460	Hymenobacteraceae	Rufibacter	Cytophagia	Cytophagales	2729134	Bacteroidota	Environmental	Terrestrial	Unclassified	Soil			5296800	4351
2891128709	Bacteria	Permanent Draft	Rufibacter glacialis MDT1-10-3 genome sequencing	Rufibacter glacialis MDT1-10-3	Henan University of Technology	2891128709	Hymenobacteraceae	Rufibacter	Cytophagia	Cytophagales	1259555	Bacteroidota	Environmental	Terrestrial	Unclassified	Soil			5323680	4393
2884342784	Bacteria	Finished	Pontibacter sp. BT326 genome sequencing	Pontibacter russatus BT326	Seoul Women's University	2884342784	Hymenobacteraceae	Pontibacter	Cytophagia	Cytophagales	2694929	Bacteroidota	Environmental	Terrestrial	Unclassified	Soil			4965849	4267
2911799741	Bacteria	Finished	Genome Sequencing of Hymenobacter sp. BRD67	Hymenobacter sp. BRD67	Korea Atomic Energy Research Institute	2911799741	Hymenobacteraceae	Hymenobacter	Cytophagia	Cytophagales	2675877	Bacteroidota	Environmental	Terrestrial	Unclassified	Soil			4697693	5059
2920867107	Bacteria	Permanent Draft	Genome Sequencing of Hymenobacter sp. BT188	Hymenobacter sp. BT188	Seoul Women's University	2920867107	Hymenobacteraceae	Hymenobacter	Cytophagia	Cytophagales	2763504	Bacteroidota	Environmental	Terrestrial	Unclassified	Soil			5004252	4344
2894545341	Bacteria	Permanent Draft	Pontibacter fetidus BT213 genome sequencing	Pontibacter fetidus BT213	Seoul Women's University	2894545341	Hymenobacteraceae	Pontibacter	Cytophagia	Cytophagales	2700082	Bacteroidota	Environmental	Terrestrial	Unclassified	Soil			4072018	3636
2884753936	Bacteria	Finished	Hymenobacter russus BT18 genome sequencing	Hymenobacter russus BT18	Seoul Women's University	2884753936	Hymenobacteraceae	Hymenobacter	Cytophagia	Cytophagales	2724192	Bacteroidota	Environmental	Terrestrial	Unclassified	Soil			4690582	4091
2920858754	Bacteria	Permanent Draft	Genome Sequencing of Hymenobacter sp. BT190	Hymenobacter sp. BT190	Seoul Women's University	2920858754	Hymenobacteraceae	Hymenobacter	Cytophagia	Cytophagales	2763505	Bacteroidota	Environmental	Terrestrial	Unclassified	Soil			4859864	4274
2724679735	Bacteria	Permanent Draft	Genomic Encyclopedia of Archaeal and Bacterial Type Strains, Phase II (KMG-II): from individual species to whole genera	Hymenobacter mucosus DSM 28041	DOE Joint Genome Institute (JGI)	2724679735	Hymenobacteraceae	Hymenobacter	Cytophagia	Cytophagales	1411120	Bacteroidota	Environmental	Terrestrial	Unclassified	Soil			5534940	4819
2898459757	Bacteria	Permanent Draft	Hymenobacter busanensis MA3 genome sequencing	Hymenobacter busanensis MA3	Seoul Women's University	2898459757	Hymenobacteraceae	Hymenobacter	Cytophagia	Cytophagales	2607656	Bacteroidota	Environmental	Terrestrial	Unclassified	Soil			4887646	4243
2897743071	Bacteria	Permanent Draft	Hymenobacter jeollabukensis 1-3-3-8 genome sequencing	Hymenobacter jeollabukensis 1-3-3-8	Huazhong Agricultural University	2897743071	Hymenobacteraceae	Hymenobacter	Cytophagia	Cytophagales	2025313	Bacteroidota	Environmental	Terrestrial	Unclassified	Soil			6177743	5332
2894561161	Bacteria	Permanent Draft	Pontibacter sp. TRT317 genome sequencing	Pontibacter sp. TRT317	Xinjiang Normal University	2894561161	Hymenobacteraceae	Pontibacter	Cytophagia	Cytophagales	2562824	Bacteroidota	Environmental	Terrestrial	Unclassified	Soil			6500856	5854
2884717596	Bacteria	Finished	Hymenobacter sp. BT182 genome sequencing	Hymenobacter busanensis BT182	Seoul Women's University	2884717596	Hymenobacteraceae	Hymenobacter	Cytophagia	Cytophagales	2607656	Bacteroidota	Environmental	Terrestrial	Unclassified	Soil			4811981	4186
2756170242	Bacteria	Permanent Draft	Genomic Encyclopedia of Type Strains, Phase IV (KMG-IV): sequencing the most valuable type-strain genomes for metagenomic binning, comparative biology and taxonomic classification	Pontibacter virosus DSM 100231	DOE Joint Genome Institute (JGI)	2756170242	Hymenobacteraceae	Pontibacter	Cytophagia	Cytophagales	1765052	Bacteroidota	Environmental	Terrestrial	Unclassified	Soil			4884877	4337
2728369279	Bacteria	Permanent Draft	Genomic Encyclopedia of Archaeal and Bacterial Type Strains, Phase II (KMG-II): from individual species to whole genera	Pontibacter ummariensis DSM 100161	DOE Joint Genome Institute (JGI)	2728369279	Hymenobacteraceae	Pontibacter	Cytophagia	Cytophagales	1610492	Bacteroidota	Environmental	Terrestrial	Unclassified	Soil			5965912	5198
2895861866	Bacteria	Permanent Draft	Hymenobacter sp. RP-2-7 genome sequencing	Hymenobacter polaris RP-2-7	Kyonggi University	2895861866	Hymenobacteraceae	Hymenobacter	Cytophagia	Cytophagales	2682546	Bacteroidota	Environmental	Terrestrial	Unclassified	Soil			5587174	4780
2884749624	Bacteria	Finished	Hymenobacter jejuensis 17J68-5 genome sequencing	Hymenobacter jejuensis 17J68-5	Seoul Women's University	2884749624	Hymenobacteraceae	Hymenobacter	Cytophagia	Cytophagales	2502781	Bacteroidota	Environmental	Terrestrial	Unclassified	Soil			5086993	4311
2516143107	Bacteria	Permanent Draft	MICROBE	Pontibacter kolensis 206081	Beijing Genomics Institute (BGI)	2516143107	Hymenobacteraceae	Pontibacter	Cytophagia	Cytophagales	400092	Bacteroidota	Environmental	Terrestrial	Unclassified	Soil		Soil	5462537	4772
2839616736	Bacteria	Finished	Hymenobacter radiodurans 17J36-26	Hymenobacter sp. 17J36-26	DNA Link Inc.	2839616736	Hymenobacteraceae	Hymenobacter	Cytophagia	Cytophagales	2496028	Bacteroidota	Environmental	Terrestrial	Unclassified	Soil			4918966	4801
2920874374	Bacteria	Permanent Draft	Genome Sequencing of Hymenobacter citatus BT507	Hymenobacter citatus BT507	Seoul Women's University	2920874374	Hymenobacteraceae	Hymenobacter	Cytophagia	Cytophagales	2763506	Bacteroidota	Environmental	Terrestrial	Unclassified	Soil			5078289	4261
2917677549	Bacteria	Permanent Draft	Salegentibacter sp. R32 genome sequencing	Pontibacter sp. Tf4	Huazhong Agricultural University	2917677549	Hymenobacteraceae	Pontibacter	Cytophagia	Cytophagales	2761620	Bacteroidota	Environmental	Terrestrial	Unclassified	Soil			4452287	3965
2622736541	Bacteria	Permanent Draft	Genomic Encyclopedia of Archaeal and Bacterial Type Strains, Phase II (KMG-II): from individual species to whole genera	Pontibacter akesuensis DSM 18820	DOE Joint Genome Institute (JGI)	2622736541	Hymenobacteraceae	Pontibacter	Cytophagia	Cytophagales	388950	Bacteroidota	Environmental	Terrestrial	Unclassified	Soil			4816279	4152
2585428192	Bacteria	Permanent Draft	Genomic Encyclopedia of Type Strains, Phase I: the one thousand microbial genomes (KMG-I) project	Hymenobacter psychrotolerans DSM 18569	DOE Joint Genome Institute (JGI)	2585428192	Hymenobacteraceae	Hymenobacter	Cytophagia	Cytophagales	1121959	Bacteroidota	Environmental	Terrestrial	Unclassified	Soil		Permafrost sediment	4767747	4285
2884732360	Bacteria	Permanent Draft	Hymenobacter sp. CRA2 genome sequencing	Hymenobacter sp. CRA2	Centre for Microbial Ecology and Genomics, University of Pretoria,	2884732360	Hymenobacteraceae	Hymenobacter	Cytophagia	Cytophagales	1955620	Bacteroidota	Environmental	Terrestrial	Unclassified	Soil			5879518	5076
2731639182	Bacteria	Permanent Draft	Genomic Encyclopedia of Archaeal and Bacterial Type Strains, Phase II (KMG-II): from individual species to whole genera	Hymenobacter chitinivorans DSM 11115	DOE Joint Genome Institute (JGI)	2731639182	Hymenobacteraceae	Hymenobacter	Cytophagia	Cytophagales	89969	Bacteroidota	Environmental	Terrestrial	Unclassified	Soil		Soil	5870407	4970
2711768626	Bacteria	Finished	Hymenobacter sp. DG25B	Hymenobacter sp. DG25B	Macrogen	2711768626	Hymenobacteraceae	Hymenobacter	Cytophagia	Cytophagales	1385664	Bacteroidota	Environmental	Terrestrial	Unclassified	Soil			4360029	3202
2602042051	Bacteria	Permanent Draft	Rufibacter radiotolerans DG31D	Rufibacter radiotolerans DG31D	Macrogen	2602042051	Hymenobacteraceae	Rufibacter	Cytophagia	Cytophagales	1379910	Bacteroidota	Environmental	Terrestrial	Loam	Soil			4820793	3937
2920863029	Bacteria	Permanent Draft	Genome Sequencing of Hymenobacter duratus BT646	Hymenobacter duratus BT646	Seoul Women's University	2920863029	Hymenobacteraceae	Hymenobacter	Cytophagia	Cytophagales	2771356	Bacteroidota	Environmental	Terrestrial	Unclassified	Soil			4665453	4077
2910245624	Bacteria	Finished	Genome Sequencing of Adhaeribacter radiodurans KUDC8001	Adhaeribacter radiodurans KUDC8001	Kyungpook National University	2910245624	Hymenobacteraceae	Adhaeribacter	Cytophagia	Cytophagales	2745197	Bacteroidota	Host-associated	Plants	Rhizosphere	Roots		Rhizosphere, Soil	6935613	5571
2883083057	Bacteria	Permanent Draft	Hymenobacter persicinus 1-3-3-3 genome sequencing	Hymenobacter persicinus 1-3-3-3	Kyungpook National University	2883083057	Hymenobacteraceae	Hymenobacter	Cytophagia	Cytophagales	2025506	Bacteroidota	Environmental	Terrestrial	Unclassified	Soil			4817468	4332
2919039151	Bacteria	Permanent Draft	Sorghum-associated microbial communities from plants grown in Nebraska, USA	Curtobacterium sp. 260	DOE Joint Genome Institute (JGI)	2919039151	Microbacteriaceae	Curtobacterium	Actinomycetes	Micrococcales	1869344	Actinomycetota	Host-associated	Plants	Rhizosphere	Roots			3391018	3216
2890268774	Bacteria	Permanent Draft	Empedobacter haloabium ATCC 31962 genome sequencing	Empedobacter haloabium ATCC 31962	University of Tuebingen	2890268774	Oxalobacteraceae	unclassified	Betaproteobacteria	Burkholderiales	592317	Pseudomonadota	Environmental	Terrestrial	Unclassified	Soil			6678028	5971
2843226756	Bacteria	Finished	Genome sequencing and assembly of bacteria from soil samples used in the long-term dormancy experiment	Pedobacter sp. KBS0701	Indiana University	2843226756	Sphingobacteriaceae	Pedobacter	Sphingobacteriia	Sphingobacteriales	2578106	Bacteroidota	Environmental	Terrestrial	Unclassified	Soil			6334343	5517
2899621417	Bacteria	Permanent Draft	Serratia oryzae J11-6 genome sequencing	Pedobacter chitinilyticus CM134L-2	Chinese Academy of Sciences	2899621417	Sphingobacteriaceae	Pedobacter	Sphingobacteriia	Sphingobacteriales	2233776	Bacteroidota	Environmental	Unclassified	Unclassified	Unclassified			5052099	4356
2921038491	Bacteria	Permanent Draft	Genome sequencing of Terpene-metabolizing soil isolates	Sphingobacterium sp. UME9	University of Minho	2921038491	Sphingobacteriaceae	Sphingobacterium	Sphingobacteriia	Sphingobacteriales	1862316	Bacteroidota	Environmental	Terrestrial	Unclassified	Soil			6767136	5924
2846631948	Bacteria	Permanent Draft	Mucilaginibacter sp. F01003 Genome sequencing and assembly	Mucilaginibacter sp. F01003	Shandong Academy of Medical Sciences	2846631948	Sphingobacteriaceae	Mucilaginibacter	Sphingobacteriia	Sphingobacteriales	2305909	Bacteroidota	Environmental	Terrestrial	Unclassified	Soil			5418978	4978
2916108301	Bacteria	Permanent Draft	Genome Sequencing of Pedobacter planticolens LMG 31464	Pedobacter planticolens LMG 31464	Ghent University	2916108301	Sphingobacteriaceae	Pedobacter	Sphingobacteriia	Sphingobacteriales	2679964	Bacteroidota	Host-associated	Plants	Unclassified	Phyllosphere			4057176	3610
2554235035	Bacteria	Permanent Draft	Pedobacter heparinus DSM 2366 Genome sequencing	Pedobacter heparinus HIM 762-3	Pacific Biosciences	2554235035	Sphingobacteriaceae	Pedobacter	Sphingobacteriia	Sphingobacteriales	485917	Bacteroidota	Environmental	Terrestrial	Unclassified	Soil		Soil	5171533	4333
2634166297	Bacteria	Permanent Draft	Genomic Encyclopedia of Archaeal and Bacterial Type Strains, Phase II (KMG-II): from individual species to whole genera	Pedobacter insulae DSM 18684	DOE Joint Genome Institute (JGI)	2634166297	Sphingobacteriaceae	Pedobacter	Sphingobacteriia	Sphingobacteriales	414048	Bacteroidota	Environmental	Terrestrial	Unclassified	Soil		Soil	4388005	3830
2597490344	Bacteria	Permanent Draft	Genomic Encyclopedia of Archaeal and Bacterial Type Strains, Phase II (KMG-II): from individual species to whole genera	Pedobacter antarcticus ATCC 51969	DOE Joint Genome Institute (JGI)	2597490344	Sphingobacteriaceae	Pedobacter	Sphingobacteriia	Sphingobacteriales	34086	Bacteroidota	Environmental	Terrestrial	Unclassified	Soil		Antarctic soil, Aquatic, Fresh water	4570120	4166
2599185184	Bacteria	Permanent Draft	Comparative genomics of bacterial root endophytes of switchgrass collected from native prairies over two seasons	Mucilaginibacter sp. NFR10	DOE Joint Genome Institute (JGI)	2599185184	Sphingobacteriaceae	Mucilaginibacter	Sphingobacteriia	Sphingobacteriales	1566292	Bacteroidota	Host-associated	Plants	Rhizoplane	Roots			6430550	5480
2896293972	Bacteria	Permanent Draft	Sphingobacterium olei HAL-9 genome sequencing	Sphingobacterium olei HAL-9	Nanjing Agricultural University	2896293972	Sphingobacteriaceae	Sphingobacterium	Sphingobacteriia	Sphingobacteriales	2571155	Bacteroidota	Environmental	Terrestrial	Unclassified	Soil			5406411	4706
2738541283	Bacteria	Permanent Draft	Populus root and rhizosphere microbial communities from Tennessee, USA	Pedobacter sp. OK701	DOE Joint Genome Institute (JGI)	2738541283	Sphingobacteriaceae	Pedobacter	Sphingobacteriia	Sphingobacteriales	2135718	Bacteroidota	Host-associated	Plants	Unclassified	Roots			7222293	6133
2728369126	Bacteria	Permanent Draft	Sphingobacterium sp. CFCC 11742 Genome sequencing	Sphingobacterium sp. CFCC 11742	Research Institute of Forest Ecology Environment and Protection	2728369126	Sphingobacteriaceae	Sphingobacterium	Sphingobacteriia	Sphingobacteriales	1775560	Bacteroidota	Host-associated	Plants	Unclassified	Unclassified			3552045	3217
2852627209	Bacteria	Permanent Draft	Plant growth-promoting bacteria from the rhizosphere of the beachgrass Ammophila breviligulata	Pedobacter sp. AK017	DOE Joint Genome Institute (JGI)	2852627209	Sphingobacteriaceae	Pedobacter	Sphingobacteriia	Sphingobacteriales	2723073	Bacteroidota	Host-associated	Plants	Rhizosphere	Roots			5896285	5134
2902037648	Bacteria	Permanent Draft	Bacteria Genome sequencing	Pedobacter sp. L105	Institute of Microbiology of the AS CR	2902037648	Sphingobacteriaceae	Pedobacter	Sphingobacteriia	Sphingobacteriales	1641871	Bacteroidota	Environmental	Terrestrial	Unclassified	Soil			6394673	5740
2899643368	Bacteria	Permanent Draft	Genome sequece of novel species isolated from the environment	Pedobacter sp. HMF7647	Hankuk University of Foreign Studies	2899643368	Sphingobacteriaceae	Hufsiella	Sphingobacteriia	Sphingobacteriales	2695275	Bacteroidota	Host-associated	Plants	Unclassified	Wood			4801297	4321
644736398	Bacteria	Permanent Draft	A Genomic Encyclopedia of Bacteria and Archaea (GEBA)	Pedobacter heparinus HIM 762-3, DSM 2366	DOE Joint Genome Institute (JGI)	644736398	Sphingobacteriaceae	Pedobacter	Sphingobacteriia	Sphingobacteriales	485917	Bacteroidota	Environmental	Terrestrial	Unclassified	Soil		Soil	5167383	4339
2928147474	Bacteria	Permanent Draft	Sorghum-associated microbial communities from plants grown in Nebraska, USA	Mucilaginibacter rubeus 2025	DOE Joint Genome Institute (JGI)	2928147474	Sphingobacteriaceae	Mucilaginibacter	Sphingobacteriia	Sphingobacteriales	2027860	Bacteroidota	Host-associated	Plants	Unclassified	Roots			6512076	5609
2818991437	Bacteria	Permanent Draft	Sorghum-associated microbial communities from plants grown in Nebraska, USA	Pedobacter terrae 518	DOE Joint Genome Institute (JGI)	2818991437	Sphingobacteriaceae	Pedobacter	Sphingobacteriia	Sphingobacteriales	405671	Bacteroidota	Host-associated	Plants	Unclassified	Roots			5805520	5018
2919186247	Bacteria	Permanent Draft	Sorghum-associated microbial communities from plants grown in Nebraska, USA	Pedobacter africanus 2697	DOE Joint Genome Institute (JGI)	2919186247	Sphingobacteriaceae	Pedobacter	Sphingobacteriia	Sphingobacteriales	151894	Bacteroidota	Host-associated	Plants	Rhizosphere	Roots			6244071	5277
2740892512	Bacteria	Permanent Draft	Genome sequencing of cellulolytic bacteria in forest soil	Pedobacter panaciterrae O48	Institute of Microbiology of the ASCR, v. v. i.	2740892512	Sphingobacteriaceae	Pedobacter	Sphingobacteriia	Sphingobacteriales	363849	Bacteroidota	Environmental	Terrestrial	Forest	Soil			6199746	5333
2595698252	Bacteria	Permanent Draft	Genomic Encyclopedia of Archaeal and Bacterial Type Strains, Phase II (KMG-II): from individual species to whole genera	Mucilaginibacter oryzae DSM 19975	DOE Joint Genome Institute (JGI)	2595698252	Sphingobacteriaceae	Mucilaginibacter	Sphingobacteriia	Sphingobacteriales	468058	Bacteroidota	Environmental	Terrestrial	Paddy field/soil	Soil		Rhizosphere, Soil	5939202	5116
2884948029	Bacteria	Permanent Draft	Brenneria sp. and Sphingobacterium Genome sequencing	Sphingobacterium sp. 2c-3	Research Institute of Forest Ecology Environment and Protection	2884948029	Sphingobacteriaceae	Sphingobacterium	Sphingobacteriia	Sphingobacteriales	2171749	Bacteroidota	Host-associated	Plants	Unclassified	Unclassified			3907883	3534
2898411618	Bacteria	Permanent Draft	Mucilaginibacter sp. R11 genome sequencing	Mucilaginibacter sp. R11	Chung-Ang Univiersity	2898411618	Sphingobacteriaceae	Mucilaginibacter	Sphingobacteriia	Sphingobacteriales	2695265	Bacteroidota	Environmental	Terrestrial	Unclassified	Soil			5607981	5070
2898716849	Bacteria	Permanent Draft	Burkholderia cordobensis LMG 27620 genome sequencing	Sphingobacterium alkalisoli Y3L14	Nanjing Agricultural University	2898716849	Sphingobacteriaceae	Sphingobacterium	Sphingobacteriia	Sphingobacteriales	1874115	Bacteroidota	Environmental	Terrestrial	Unclassified	Soil			5780041	4966
2734482083	Bacteria	Permanent Draft	Genomic Encyclopedia of Archaeal and Bacterial Type Strains, Phase II (KMG-II): from individual species to whole genera	Sphingobacterium yanglingense DSM 28353	DOE Joint Genome Institute (JGI)	2734482083	Sphingobacteriaceae	Sphingobacterium	Sphingobacteriia	Sphingobacteriales	1437280	Bacteroidota	Host-associated	Plants	Unclassified	Unclassified			5485389	4747
2849198554	Bacteria	Permanent Draft	Genomic Encyclopedia of Type Strains, Phase V (KMG-V): Genome sequencing to study the core and pangenomes of soil and plant-associated prokaryotes	Pedobacter cryoconitis M2T3	DOE Joint Genome Institute (JGI)	2849198554	Sphingobacteriaceae	Pedobacter	Sphingobacteriia	Sphingobacteriales	188932	Bacteroidota							6010249	5251
2896317667	Bacteria	Permanent Draft	Caulobacter flavus CGMCC1 15093 genome sequencing	Sphingobacterium sp. SGR-19	Beijing Academy of Agriculture and Forestry Sciences	2896317667	Sphingobacteriaceae	Sphingobacterium	Sphingobacteriia	Sphingobacteriales	2710886	Bacteroidota	Host-associated	Plants	Rhizosphere	Roots			4606601	3972
2643221914	Bacteria	Permanent Draft	Genome sequencing of Arabidopsis leaf and root microbiota representing the majority of bacterial species in their natural communities	Pedobacter sp. Leaf176	Max Planck Institute for Plant Breeding Research	2643221914	Sphingobacteriaceae	Pedobacter	Sphingobacteriia	Sphingobacteriales	1736286	Bacteroidota	Host-associated	Plants	Phylloplane/Leaf surface	Phyllosphere			4753721	4217
2846139442	Bacteria	Permanent Draft	TBZ30	Mucilaginibacter pedocola TBZ30	Huazhong Agricultural University (HZAU)	2846139442	Sphingobacteriaceae	Mucilaginibacter	Sphingobacteriia	Sphingobacteriales	1792845	Bacteroidota	Environmental	Terrestrial	Unclassified	Soil			7035113	6299
2882174919	Bacteria	Permanent Draft	Mucilaginibacter terrigena 17JY9-4 genome sequencing	Mucilaginibacter terrigena 17JY9-4	Kyungpook National University	2882174919	Sphingobacteriaceae	Mucilaginibacter	Sphingobacteriia	Sphingobacteriales	2492395	Bacteroidota	Environmental	Terrestrial	Unclassified	Soil			4277082	3958
2738543023	Bacteria	Permanent Draft	Populus root and rhizosphere microbial communities from Tennessee, USA	Pedobacter sp. OK628	DOE Joint Genome Institute (JGI)	2738543023	Sphingobacteriaceae	Pedobacter	Sphingobacteriia	Sphingobacteriales	2135717	Bacteroidota	Host-associated	Plants	Unclassified	Roots			6767879	5555
2898369367	Bacteria	Permanent Draft	Mucilaginibacter achroorhodeus MJ1a genome sequencing	Mucilaginibacter achroorhodeus MJ1a	Dongguk University	2898369367	Sphingobacteriaceae	Mucilaginibacter	Sphingobacteriia	Sphingobacteriales	2599294	Bacteroidota	Environmental	Terrestrial	Unclassified	Soil			4277435	3942
2911902918	Bacteria	Finished	Genome Sequencing of Pedobacter sp. PAMC26386	Pedobacter sp. PAMC26386	Korea University	2911902918	Sphingobacteriaceae	Pedobacter	Sphingobacteriia	Sphingobacteriales	2762321	Bacteroidota	Environmental	Terrestrial	Unclassified	Soil			4796773	4308
2885155045	Bacteria	Permanent Draft	Pedobacter sp. SYP-B3415 genome sequencing	Pedobacter sp. SYP-B3415	Shenyang Pharmaceutical University	2885155045	Sphingobacteriaceae	Pedobacter	Sphingobacteriia	Sphingobacteriales	2496641	Bacteroidota	Environmental	Terrestrial	Unclassified	Soil			4466894	4025
2885164043	Bacteria	Permanent Draft	Bacterial species isolated from Dugesia japonica Genome sequencing	Pedobacter sp. KBW01	Tufts University	2885164043	Sphingobacteriaceae	Pedobacter	Sphingobacteriia	Sphingobacteriales	2153364	Bacteroidota	Host-associated	Unclassified	Unclassified	Unclassified			6484038	5504
2802428854	Bacteria	Permanent Draft	Genomic Encyclopedia of Type Strains, Phase IV (KMG-IV): sequencing the most valuable type-strain genomes for metagenomic binning, comparative biology and taxonomic classification	Pedobacter psychrotolerans DSM 103236	DOE Joint Genome Institute (JGI)	2802428854	Sphingobacteriaceae	Pedobacter	Sphingobacteriia	Sphingobacteriales	1843235	Bacteroidota	Environmental	Terrestrial	Unclassified	Soil			5193952	4469
2671180226	Bacteria	Permanent Draft	Genomic Encyclopedia of Type Strains, Phase III (KMG-III): the genomes of soil and plant-associated and newly described type strains	Parapedobacter koreensis Jip14	DOE Joint Genome Institute (JGI)	2671180226	Sphingobacteriaceae	Parapedobacter	Sphingobacteriia	Sphingobacteriales	332977	Bacteroidota	Environmental	Terrestrial	Unclassified	Soil			5547756	4879
2738541302	Bacteria	Permanent Draft	Populus root and rhizosphere microbial communities from Tennessee, USA	Pedobacter sp. CF074	DOE Joint Genome Institute (JGI)	2738541302	Sphingobacteriaceae	Pedobacter	Sphingobacteriia	Sphingobacteriales	2135714	Bacteroidota	Host-associated	Plants	Unclassified	Roots			5944758	5163
2823987291	Bacteria	Permanent Draft	Multi-cycle Selection of Sorghum Microbiomes for Biological Nitrogen Fixation	Pedobacter sp. SG918	DOE Joint Genome Institute (JGI)	2823987291	Sphingobacteriaceae	Pedobacter	Sphingobacteriia	Sphingobacteriales	2587136	Bacteroidota							5831649	5051
2882570903	Bacteria	Permanent Draft	Pedobacter namyangjuensis 5G38 genome sequencing	Pedobacter namyangjuensis 5G38	Chinese Academy of Sciences	2882570903	Sphingobacteriaceae	Pedobacter	Sphingobacteriia	Sphingobacteriales	600626	Bacteroidota	Environmental	Terrestrial	Unclassified	Soil			4330132	4011
2829961646	Bacteria	Permanent Draft	Genomic Encyclopedia of Type Strains, Phase IV (KMG-IV): sequencing the most valuable type-strain genomes for metagenomic binning, comparative biology and taxonomic classification	Pedobacter zeae DSM 100774	DOE Joint Genome Institute (JGI)	2829961646	Sphingobacteriaceae	Pedobacter	Sphingobacteriia	Sphingobacteriales	1737356	Bacteroidota	Host-associated	Plants	Unclassified	Unclassified			5444802	4756
2898734385	Bacteria	Permanent Draft	Sphingobacterium endophyticum NYYP31 genome sequencing	Sphingobacterium endophyticum NYYP31	xinjiangshifandaxue	2898734385	Sphingobacteriaceae	Sphingobacterium	Sphingobacteriia	Sphingobacteriales	2546448	Bacteroidota	Host-associated	Plants	Phylloplane/Leaf	Phyllosphere			4720650	4268
2844263686	Bacteria	Permanent Draft	Pedobacter xixiisoli S27 Genome sequencing	Pedobacter xixiisoli S27	Nanjing Agricultural University	2844263686	Sphingobacteriaceae	Pedobacter	Sphingobacteriia	Sphingobacteriales	1476464	Bacteroidota	Environmental	Terrestrial	Unclassified	Soil			4979101	4344
2885149773	Bacteria	Permanent Draft	Pedobacter psychrodurus RP-3-21 genome sequencing	Pedobacter psychrodurus RP-3-21	Kyonggi University	2885149773	Sphingobacteriaceae	Pedobacter	Sphingobacteriia	Sphingobacteriales	2530456	Bacteroidota	Environmental	Terrestrial	Unclassified	Soil			6094659	5271
2609459674	Bacteria	Permanent Draft	Populus root and rhizosphere microbial communities from Tennessee, USA	Pedobacter sp. OK626	DOE Joint Genome Institute (JGI)	2609459674	Sphingobacteriaceae	Pedobacter	Sphingobacteriia	Sphingobacteriales	1761882	Bacteroidota							6763971	5552
2899625774	Bacteria	Permanent Draft	Pedobacter frigoris RP-3-15 genome sequencing	Pedobacter frigoris RP-3-15	Kyonggi University	2899625774	Sphingobacteriaceae	Pedobacter	Sphingobacteriia	Sphingobacteriales	2571272	Bacteroidota	Environmental	Terrestrial	Unclassified	Soil			4686568	4221
2899638805	Bacteria	Permanent Draft	Genome sequece of novel species isolated from the environment	Pedobacter sp. HMF7056	Hankuk University of Foreign Studies	2899638805	Sphingobacteriaceae	Hufsiella	Sphingobacteriia	Sphingobacteriales	2695274	Bacteroidota	Host-associated	Plants	Unclassified	Wood			5208024	4562
2885159071	Bacteria	Permanent Draft	Pedobacter frigiditerrae RP-1-13 genome sequencing	Pedobacter frigiditerrae RP-1-13	Kyonggi University	2885159071	Sphingobacteriaceae	Pedobacter	Sphingobacteriia	Sphingobacteriales	2530452	Bacteroidota	Environmental	Terrestrial	Unclassified	Soil			5810223	4971
2675903222	Bacteria	Permanent Draft	Genomic Encyclopedia of Archaeal and Bacterial Type Strains, Phase II (KMG-II): from individual species to whole genera	Pedobacter terrae DSM 17933	DOE Joint Genome Institute (JGI)	2675903222	Sphingobacteriaceae	Pedobacter	Sphingobacteriia	Sphingobacteriales	405671	Bacteroidota	Environmental	Terrestrial	Unclassified	Soil		Soil	5755101	5102
2548876984	Bacteria	Permanent Draft	Pedobacter agri PB92	Pedobacter agri PB92	Korea Basic Science Institute (KBSI)	2548876984	Sphingobacteriaceae	Pedobacter	Sphingobacteriia	Sphingobacteriales	1149865	Bacteroidota	Environmental	Terrestrial	Unclassified	Soil		Soil	5141552	5188
2884909507	Bacteria	Finished	Mucilaginibacter ginsenosidivorans Gsoil 3017 genome sequencing	Mucilaginibacter ginsenosidivorans Gsoil 3017	Hankyong National University	2884909507	Sphingobacteriaceae	Mucilaginibacter	Sphingobacteriia	Sphingobacteriales	398053	Bacteroidota	Environmental	Terrestrial	Unclassified	Soil			5352833	5056
2931861231	Bacteria	Permanent Draft	High-throughput characterization of viral-host interactions	Mucilaginibacter sp. OAE612	DOE Joint Genome Institute (JGI)	2931861231	Sphingobacteriaceae	Mucilaginibacter	Sphingobacteriia	Sphingobacteriales	423349	Bacteroidota	Environmental	Terrestrial	Unclassified	Soil			6859368	5970
2596583644	Bacteria	Permanent Draft	Genomic Encyclopedia of Archaeal and Bacterial Type Strains, Phase II (KMG-II): from individual species to whole genera	Mucilaginibacter frigoritolerans ATCC BAA-1854	DOE Joint Genome Institute (JGI)	2596583644	Sphingobacteriaceae	Mucilaginibacter	Sphingobacteriia	Sphingobacteriales	652788	Bacteroidota	Environmental	Terrestrial	Garden	Soil		Soil, Tundra soil	5655731	4947
2724679004	Bacteria	Permanent Draft	Phylogenomic Analysis of Bacteroidetes genomes	Pedobacter ginsenosidimutans KACC 14530	Genome Consortium for Active Teaching (GCAT), Lycoming College	2724679004	Sphingobacteriaceae	Pedobacter	Sphingobacteriia	Sphingobacteriales	687842	Bacteroidota	Environmental	Terrestrial	Unclassified	Soil			6516617	5618
2643221926	Bacteria	Permanent Draft	Genome sequencing of Arabidopsis leaf and root microbiota representing the majority of bacterial species in their natural communities	Pedobacter sp. Leaf194	Max Planck Institute for Plant Breeding Research	2643221926	Sphingobacteriaceae	Pedobacter	Sphingobacteriia	Sphingobacteriales	1736297	Bacteroidota	Host-associated	Plants	Phylloplane/Leaf surface	Phyllosphere			4573096	4079
2758568018	Bacteria	Finished	Genome sequencing of Sphingobacterium sp. G1-14	Sphingobacterium sp. G1-14	Changzhou University	2758568018	Sphingobacteriaceae	Sphingobacterium	Sphingobacteriia	Sphingobacteriales	2003121	Bacteroidota	Environmental	Terrestrial	Unclassified	Soil			6325678	5533
2902048731	Bacteria	Permanent Draft	Pedobacter ureilyticus THG-T11 genome sequencing	Pedobacter ureilyticus THG-T11	Nanjing Agricultural University	2902048731	Sphingobacteriaceae	Pedobacter	Sphingobacteriia	Sphingobacteriales	1393051	Bacteroidota	Host-associated	Plants	Rhizosphere	Roots			4976191	4388
2690315638	Bacteria	Permanent Draft	Populus root and rhizosphere microbial communities from Tennessee, USA	Mucilaginibacter sp. OK268	DOE Joint Genome Institute (JGI)	2690315638	Sphingobacteriaceae	Mucilaginibacter	Sphingobacteriia	Sphingobacteriales	1881048	Bacteroidota							7160842	6047
2898713307	Bacteria	Permanent Draft	Caulobacter flavus CGMCC1 15093 genome sequencing	Sphingobacterium sp. SGG-5	Beijing Academy of Agriculture and Forestry Sciences	2898713307	Sphingobacteriaceae	Sphingobacterium	Sphingobacteriia	Sphingobacteriales	2710881	Bacteroidota	Host-associated	Plants	Rhizosphere	Roots			4110805	3541
2904780799	Bacteria	Permanent Draft	Sorghum-associated microbial communities from plants grown in Nebraska, USA	Sphingobacterium sp. 1304	DOE Joint Genome Institute (JGI)	2904780799	Sphingobacteriaceae	Sphingobacterium	Sphingobacteriia	Sphingobacteriales	2806569	Bacteroidota	Host-associated	Plants	Rhizosphere	Roots			5840761	5083
2775506740	Bacteria	Permanent Draft	Sorghum-associated microbial communities from plants grown in Nebraska, USA	Mucilaginibacter sp. 94	DOE Joint Genome Institute (JGI)	2775506740	Sphingobacteriaceae	Mucilaginibacter	Sphingobacteriia	Sphingobacteriales	2183922	Bacteroidota							4764764	4424
2738541284	Bacteria	Permanent Draft	Populus root and rhizosphere microbial communities from Tennessee, USA	Pedobacter sp. YR016	DOE Joint Genome Institute (JGI)	2738541284	Sphingobacteriaceae	Pedobacter	Sphingobacteriia	Sphingobacteriales	2135719	Bacteroidota	Host-associated	Plants	Unclassified	Roots			5199923	4394
2831261926	Bacteria	Finished	Sphingobacterium psychroaquaticum SJ-25	Sphingobacterium psychroaquaticum SJ-25	Tianjin Biochip	2831261926	Sphingobacteriaceae	Sphingobacterium	Sphingobacteriia	Sphingobacteriales	561061	Bacteroidota	Environmental	Terrestrial	Unclassified	Soil		Soil	4396536	3740
2855565970	Bacteria	Permanent Draft	Pedobacter sp. R-8 genome sequencing	Pedobacter paludis R-8	Huazhong Agricultural University	2855565970	Sphingobacteriaceae	Pedobacter	Sphingobacteriia	Sphingobacteriales	2203212	Bacteroidota	Environmental	Terrestrial	Unclassified	Soil			5018229	4531
2849181253	Bacteria	Permanent Draft	Genomic Encyclopedia of Type Strains, Phase V (KMG-V): Genome sequencing to study the core and pangenomes of soil and plant-associated prokaryotes	Mucilaginibacter lappiensis MP601	DOE Joint Genome Institute (JGI)	2849181253	Sphingobacteriaceae	Mucilaginibacter	Sphingobacteriia	Sphingobacteriales	354630	Bacteroidota							6931517	6061
2904445276	Bacteria	Permanent Draft	Sorghum-associated microbial communities from plants grown in Nebraska, USA	Pedobacter terrae 1734	DOE Joint Genome Institute (JGI)	2904445276	Sphingobacteriaceae	Pedobacter	Sphingobacteriia	Sphingobacteriales	405671	Bacteroidota	Host-associated	Plants	Rhizosphere	Roots			5310396	4618
2622736586	Bacteria	Permanent Draft	Genomic Encyclopedia of Archaeal and Bacterial Type Strains, Phase II (KMG-II): from individual species to whole genera	Pedobacter rhizosphaerae DSM 18610	DOE Joint Genome Institute (JGI)	2622736586	Sphingobacteriaceae	Pedobacter	Sphingobacteriia	Sphingobacteriales	390241	Bacteroidota	Environmental	Terrestrial	Unclassified	Soil			5789302	4920
2616644844	Bacteria	Permanent Draft	Populus root and rhizosphere microbial communities from Tennessee, USA	Mucilaginibacter sp. YR332	DOE Joint Genome Institute (JGI)	2616644844	Sphingobacteriaceae	Mucilaginibacter	Sphingobacteriia	Sphingobacteriales	423349	Bacteroidota							7718017	6372
2849507829	Bacteria	Permanent Draft	Sphingobacterium haloxyli 5JN-11 genome sequencing	Sphingobacterium haloxyli 5JN-11	Chinese Academy of Forestry	2849507829	Sphingobacteriaceae	Sphingobacterium	Sphingobacteriia	Sphingobacteriales	2100533	Bacteroidota	Host-associated	Plants	Unclassified	Unclassified			4694399	4154
2524023196	Bacteria	Permanent Draft	Competitive strategies of soil bacteria	Pedobacter sp. V48	University of Massachusetts Medical School (UMMS)	2524023196	Sphingobacteriaceae	Pedobacter	Sphingobacteriia	Sphingobacteriales	509635	Bacteroidota	Environmental	Terrestrial	Unclassified	Geologic			5240814	4594
2932082852	Bacteria	Permanent Draft	Sorghum-associated microbial communities from plants grown in Nebraska, USA	Mucilaginibacter rubeus 3215	DOE Joint Genome Institute (JGI)	2932082852	Sphingobacteriaceae	Mucilaginibacter	Sphingobacteriia	Sphingobacteriales	2027860	Bacteroidota	Host-associated	Plants	Rhizosphere	Roots			6563563	5664
2919437846	Bacteria	Permanent Draft	Sorghum-associated microbial communities from plants grown in Nebraska, USA	Mucilaginibacter pocheonensis 3262	DOE Joint Genome Institute (JGI)	2919437846	Sphingobacteriaceae	Mucilaginibacter	Sphingobacteriia	Sphingobacteriales	398050	Bacteroidota	Host-associated	Plants	Rhizosphere	Roots			6199444	5308
2849624708	Bacteria	Permanent Draft	new species of Sinirhodobacter isolated from plant Assembly	Sphingobacterium corticibacterium 30C10-4-7	Research Institute of Forest Ecology Environment and Protection	2849624708	Sphingobacteriaceae	Sphingobacterium	Sphingobacteriia	Sphingobacteriales	2484746	Bacteroidota	Host-associated	Plants	Bark	Tissue			5119506	4347
2757320571	Bacteria	Permanent Draft	Studying the epigenetic and transcriptional changes in populations of bacteria colonizing plants	Pedobacter borealis 19a	DOE Joint Genome Institute (JGI)	2757320571	Sphingobacteriaceae	Pedobacter	Sphingobacteriia	Sphingobacteriales	475254	Bacteroidota	Host-associated	Plants	Unclassified	Unclassified			5790549	5084
2739367656	Bacteria	Permanent Draft	Populus root and rhizosphere microbial communities from Tennessee, USA	Pedobacter sp. CF523	DOE Joint Genome Institute (JGI)	2739367656	Sphingobacteriaceae	Pedobacter	Sphingobacteriia	Sphingobacteriales	2135715	Bacteroidota	Host-associated	Plants	Unclassified	Roots			5152243	4505
2921034263	Bacteria	Permanent Draft	Genome Sequencing of Sphingobacterium chuzhouense KCTC 42746	Sphingobacterium chuzhouense KCTC 42746	Guangdong institute of microbiology	2921034263	Sphingobacteriaceae	Sphingobacterium	Sphingobacteriia	Sphingobacteriales	1742264	Bacteroidota	Environmental	Terrestrial	Unclassified	Soil			4929250	4227
2899651099	Bacteria	Permanent Draft	Pedobacter helvus P-25 genome sequencing	Pedobacter helvus P-25	Nanjing Agricultural University	2899651099	Sphingobacteriaceae	Pedobacter	Sphingobacteriia	Sphingobacteriales	2563444	Bacteroidota	Environmental	Terrestrial	Unclassified	Soil			4618610	4156
2728369513	Bacteria	Permanent Draft	Genomic Encyclopedia of Archaeal and Bacterial Type Strains, Phase II (KMG-II): from individual species to whole genera	Parapedobacter indicus DSM 28470	DOE Joint Genome Institute (JGI)	2728369513	Sphingobacteriaceae	Parapedobacter	Sphingobacteriia	Sphingobacteriales	1477437	Bacteroidota	Environmental	Terrestrial	Unclassified	Soil			6155666	5194
2920985080	Bacteria	Permanent Draft	Genome Sequencing of Mucilaginibacter sp. S1162	Mucilaginibacter sp. S1162	Chung-Ang Univiersity	2920985080	Sphingobacteriaceae	Mucilaginibacter	Sphingobacteriia	Sphingobacteriales	2732510	Bacteroidota	Environmental	Terrestrial	Unclassified	Soil			2472934	4160
2596583573	Bacteria	Permanent Draft	Genomic Encyclopedia of Type Strains, Phase III (KMG-III): the genomes of soil and plant-associated and newly described type strains	Sphingobacterium siyangensis CGMCC 1.6855	DOE Joint Genome Institute (JGI)	2596583573	Sphingobacteriaceae	Sphingobacterium	Sphingobacteriia	Sphingobacteriales	459529	Bacteroidota	Environmental	Terrestrial	Unclassified	Soil		Farm, Soil	6294929	5595
2885142975	Bacteria	Permanent Draft	Bacterial species isolated from Dugesia japonica Genome sequencing	Pedobacter sp. KBW06	Tufts University	2885142975	Sphingobacteriaceae	Pedobacter	Sphingobacteriia	Sphingobacteriales	2153359	Bacteroidota	Host-associated	Unclassified	Unclassified	Unclassified			8138505	6797
2881581841	Bacteria	Permanent Draft	Pedobacter hiemivivus RP-3-8 genome sequencing	Pedobacter hiemivivus RP-3-8	Kyonggi University	2881581841	Sphingobacteriaceae	Pedobacter	Sphingobacteriia	Sphingobacteriales	2530454	Bacteroidota	Environmental	Terrestrial	Unclassified	Soil			6581828	5606
2902043389	Bacteria	Permanent Draft	Pedobacter sp. RP-1-16 genome sequencing	Pedobacter hiemivivus RP-1-16	Kyonggi University	2902043389	Sphingobacteriaceae	Pedobacter	Sphingobacteriia	Sphingobacteriales	2530454	Bacteroidota	Environmental	Terrestrial	Unclassified	Soil			6440511	5341
2885138553	Bacteria	Permanent Draft	Pedobacter psychroterrae RP-1-14 genome sequencing	Pedobacter psychroterrae RP-1-14	Kyonggi University	2885138553	Sphingobacteriaceae	Pedobacter	Sphingobacteriia	Sphingobacteriales	2530453	Bacteroidota	Environmental	Terrestrial	Unclassified	Soil			5112203	4421
2757320436	Bacteria	Permanent Draft	Populus root and rhizosphere microbial communities from Tennessee, USA	Pedobacter sp. OV280	DOE Joint Genome Institute (JGI)	2757320436	Sphingobacteriaceae	Pedobacter	Sphingobacteriia	Sphingobacteriales	2135471	Bacteroidota	Host-associated	Plants	Unclassified	Unclassified			6350091	5506
2643221768	Bacteria	Permanent Draft	Genome sequencing of Arabidopsis leaf and root microbiota representing the majority of bacterial species in their natural communities	Pedobacter sp. Leaf41	Max Planck Institute for Plant Breeding Research	2643221768	Sphingobacteriaceae	Pedobacter	Sphingobacteriia	Sphingobacteriales	1736218	Bacteroidota	Host-associated	Plants	Phylloplane/Leaf surface	Phyllosphere			4780472	4262
2898721816	Bacteria	Permanent Draft	Sphingobacterium cavernae 5.0403-2 genome sequencing	Sphingobacterium cavernae 5.0403-2	State Key Laboratory for Conservation and Utilization of Bio-Resources in Yunnan	2898721816	Sphingobacteriaceae	Sphingobacterium	Sphingobacteriia	Sphingobacteriales	2592657	Bacteroidota	Environmental	Terrestrial	Unclassified	Soil		Cave, Soil	4066695	3824
2855560114	Bacteria	Permanent Draft	Pedobacter sp. RS10 genome sequencing	Pedobacter miscanthi RS10	Hubei University of Arts and Science	2855560114	Sphingobacteriaceae	Pedobacter	Sphingobacteriia	Sphingobacteriales	2259170	Bacteroidota	Host-associated	Plants	Stem	Phyllosphere			6696979	5855
2882023792	Bacteria	Permanent Draft	Pedobacter kyonggii K-4-11-1 genome sequencing	Pedobacter kyonggii K-4-11-1	Kyonggi University	2882023792	Sphingobacteriaceae	Pedobacter	Sphingobacteriia	Sphingobacteriales	1926871	Bacteroidota	Environmental	Terrestrial	Unclassified	Soil			6186183	5427
2622736512	Bacteria	Permanent Draft	Genomic Encyclopedia of Archaeal and Bacterial Type Strains, Phase II (KMG-II): from individual species to whole genera	Pedobacter soli DSM 18609	DOE Joint Genome Institute (JGI)	2622736512	Sphingobacteriaceae	Pedobacter	Sphingobacteriia	Sphingobacteriales	390242	Bacteroidota	Environmental	Terrestrial	Unclassified	Soil			6006420	5076
2899655256	Bacteria	Permanent Draft	Pedobacter cryophilus AR-3-17 genome sequencing	Pedobacter cryophilus AR-3-17	Kyonggi University	2899655256	Sphingobacteriaceae	Pedobacter	Sphingobacteriia	Sphingobacteriales	2571271	Bacteroidota	Environmental	Terrestrial	Unclassified	Soil			3991797	3595
2855544577	Bacteria	Permanent Draft	Pedobacter jejuensis TNB23 genome sequencing	Pedobacter jejuensis TNB23	Korea Polar Research Institute (KOPRI)	2855544577	Sphingobacteriaceae	Pedobacter	Sphingobacteriia	Sphingobacteriales	1268550	Bacteroidota	Environmental	Terrestrial	Unclassified	Soil			4795808	4243
2609459642	Bacteria	Permanent Draft	Populus root and rhizosphere microbial communities from Tennessee, USA	Mucilaginibacter sp. OK098	DOE Joint Genome Institute (JGI)	2609459642	Sphingobacteriaceae	Mucilaginibacter	Sphingobacteriia	Sphingobacteriales	1855297	Bacteroidota							7213459	6136
2849281842	Bacteria	Permanent Draft	Plant growth-promoting bacteria from the rhizosphere of the beachgrass Ammophila breviligulata	Pedobacter sp. AK013	DOE Joint Genome Institute (JGI)	2849281842	Sphingobacteriaceae	Pedobacter	Sphingobacteriia	Sphingobacteriales	2723071	Bacteroidota	Host-associated	Plants	Rhizosphere	Roots			6065644	5262
2916098686	Bacteria	Permanent Draft	Genome Sequencing of Pedobacter gandavensis LMG 31462	Pedobacter gandavensis LMG 31462	Ghent University	2916098686	Sphingobacteriaceae	Pedobacter	Sphingobacteriia	Sphingobacteriales	2679963	Bacteroidota	Host-associated	Plants	Unclassified	Phyllosphere			5585794	4853
2710264760	Bacteria	Permanent Draft	Mucilaginibacter sp. PPCGB 2223	Mucilaginibacter sp. PPCGB 2223	Centro de Biotecnologia Genomica	2710264760	Sphingobacteriaceae	Mucilaginibacter	Sphingobacteriia	Sphingobacteriales	1886027	Bacteroidota	Environmental	Terrestrial	Unclassified	Soil		Soil	5478589	4719
2852623160	Bacteria	Permanent Draft	Plant growth-promoting bacteria from the rhizosphere of the beachgrass Ammophila breviligulata	Mucilaginibacter sp. AK015	DOE Joint Genome Institute (JGI)	2852623160	Sphingobacteriaceae	Mucilaginibacter	Sphingobacteriia	Sphingobacteriales	2723072	Bacteroidota	Host-associated	Plants	Rhizosphere	Roots			4376875	4048
2928078545	Bacteria	Permanent Draft	Sorghum-associated microbial communities from plants grown in Nebraska, USA	Mucilaginibacter rubeus 1215	DOE Joint Genome Institute (JGI)	2928078545	Sphingobacteriaceae	Mucilaginibacter	Sphingobacteriia	Sphingobacteriales	2027860	Bacteroidota	Host-associated	Plants	Unclassified	Roots			6534839	5578
2898745591	Bacteria	Permanent Draft	Sphingobacterium composti KCTC 12578 genome sequencing	Sphingobacterium composti KCTC 12578	State Key Laboratory for Conservation and Utilization of Bio-Resources in Yunnan	2898745591	Sphingobacteriaceae	Sphingobacterium	Sphingobacteriia	Sphingobacteriales	363260	Bacteroidota	Engineered	Solid waste	Unclassified	Composting			3613157	3356
2849317864	Bacteria	Permanent Draft	Genomic Encyclopedia of Type Strains, Phase V (KMG-V): Genome sequencing to study the core and pangenomes of soil and plant-associated prokaryotes	Mucilaginibacter sp. FT3.2	DOE Joint Genome Institute (JGI)	2849317864	Sphingobacteriaceae	Mucilaginibacter	Sphingobacteriia	Sphingobacteriales	2723090	Bacteroidota							6954685	5919
2523533576	Bacteria	Permanent Draft	Genomic Encyclopedia of Type Strains, Phase I: the one thousand microbial genomes (KMG-I) project	Pedobacter glucosidilyticus DSM 23534	DOE Joint Genome Institute (JGI)	2523533576	Sphingobacteriaceae	Pedobacter	Sphingobacteriia	Sphingobacteriales	540906	Bacteroidota	Environmental	Terrestrial	Unclassified	Soil		Soil	4021020	3524
2899634824	Bacteria	Permanent Draft	Pedobacter cryotolerans AR-2-6 genome sequencing	Pedobacter cryotolerans AR-2-6	Kyonggi University	2899634824	Sphingobacteriaceae	Pedobacter	Sphingobacteriia	Sphingobacteriales	2571270	Bacteroidota	Environmental	Terrestrial	Unclassified	Soil			4246102	3980
2921044416	Bacteria	Permanent Draft	Genome Sequencing of Sphingobacterium arenae KCTC 32294	Sphingobacterium arenae KCTC 32294	Guangdong institute of microbiology	2921044416	Sphingobacteriaceae	Sphingobacterium	Sphingobacteriia	Sphingobacteriales	1280598	Bacteroidota	Environmental	Terrestrial	Unclassified	Soil			5007501	4240
2622736459	Bacteria	Permanent Draft	Genomic Encyclopedia of Archaeal and Bacterial Type Strains, Phase II (KMG-II): from individual species to whole genera	Pedobacter africanus DSM 12126	DOE Joint Genome Institute (JGI)	2622736459	Sphingobacteriaceae	Pedobacter	Sphingobacteriia	Sphingobacteriales	151894	Bacteroidota	Environmental	Terrestrial	Unclassified	Soil		Soil	5722867	4822
2643221750	Bacteria	Permanent Draft	Genome sequencing of Arabidopsis leaf and root microbiota representing the majority of bacterial species in their natural communities	Pedobacter sp. Leaf216	Max Planck Institute for Plant Breeding Research	2643221750	Sphingobacteriaceae	Pedobacter	Sphingobacteriia	Sphingobacteriales	1735684	Bacteroidota	Host-associated	Plants	Phylloplane/Leaf surface	Phyllosphere			5680060	4985
2721755487	Bacteria	Finished	Sphingobacterium sp. B29 Genome sequencing	Sphingobacterium sp. B29	Thompson Rivers University	2721755487	Sphingobacteriaceae	Sphingobacterium	Sphingobacteriia	Sphingobacteriales	1933220	Bacteroidota	Host-associated	Plants	Rhizosphere	Roots			6357185	5638
2896344016	Bacteria	Permanent Draft	Caulobacter flavus CGMCC1 15093 genome sequencing	Sphingobacterium sp. SGL-16	Beijing Academy of Agriculture and Forestry Sciences	2896344016	Sphingobacteriaceae	Sphingobacterium	Sphingobacteriia	Sphingobacteriales	2710883	Bacteroidota	Host-associated	Plants	Rhizosphere	Roots			3811746	3508
2622736524	Bacteria	Permanent Draft	Genomic Encyclopedia of Archaeal and Bacterial Type Strains, Phase II (KMG-II): from individual species to whole genera	Pedobacter suwonensis DSM 18130	DOE Joint Genome Institute (JGI)	2622736524	Sphingobacteriaceae	Pedobacter	Sphingobacteriia	Sphingobacteriales	332999	Bacteroidota	Environmental	Terrestrial	Unclassified	Soil		Rhizosphere, Soil	5803831	5012
2671180231	Bacteria	Permanent Draft	Genomic Encyclopedia of Type Strains, Phase III (KMG-III): the genomes of soil and plant-associated and newly described type strains	Parapedobacter indicus RK1	DOE Joint Genome Institute (JGI)	2671180231	Sphingobacteriaceae	Parapedobacter	Sphingobacteriia	Sphingobacteriales	1477437	Bacteroidota	Environmental	Terrestrial	Unclassified	Soil			6155226	5196
2734482263	Bacteria	Permanent Draft	Genomic Encyclopedia of Archaeal and Bacterial Type Strains, Phase II (KMG-II): from individual species to whole genera	Mucilaginibacter yixingensis DSM 26809	DOE Joint Genome Institute (JGI)	2734482263	Sphingobacteriaceae	Mucilaginibacter	Sphingobacteriia	Sphingobacteriales	1295612	Bacteroidota	Environmental	Terrestrial	Unclassified	Soil			5315671	4511
2739367663	Bacteria	Permanent Draft	Populus root and rhizosphere microbial communities from Tennessee, USA	Pedobacter sp. YR510	DOE Joint Genome Institute (JGI)	2739367663	Sphingobacteriaceae	Pedobacter	Sphingobacteriia	Sphingobacteriales	2135720	Bacteroidota	Host-associated	Plants	Unclassified	Roots			5040914	4602
2595698210	Bacteria	Permanent Draft	Genomic Encyclopedia of Archaeal and Bacterial Type Strains, Phase II (KMG-II): from individual species to whole genera	Sphingobacterium nematocida DSM 24091	DOE Joint Genome Institute (JGI)	2595698210	Sphingobacteriaceae	Sphingobacterium	Sphingobacteriia	Sphingobacteriales	1513896	Bacteroidota	Host-associated	Plants	Unclassified	Unclassified			5050264	4373
2898364685	Bacteria	Permanent Draft	Bacteria Genome sequencing	Mucilaginibacter sp. L196	Institute of Microbiology of the AS CR	2898364685	Sphingobacteriaceae	Mucilaginibacter	Sphingobacteriia	Sphingobacteriales	1641870	Bacteroidota	Environmental	Terrestrial	Unclassified	Soil			5331597	4681
2739367651	Bacteria	Permanent Draft	Populus root and rhizosphere microbial communities from Tennessee, USA	Pedobacter sp. OK291	DOE Joint Genome Institute (JGI)	2739367651	Sphingobacteriaceae	Pedobacter	Sphingobacteriia	Sphingobacteriales	2135716	Bacteroidota	Host-associated	Plants	Unclassified	Roots			6359826	5336
2775506987	Bacteria	Finished	Pedobacter ginsengisoli T01R-27 genome sequencing	Pedobacter ginsengisoli T01R-27	Rural development administration, South Korea	2775506987	Sphingobacteriaceae	Pedobacter	Sphingobacteriia	Sphingobacteriales	363852	Bacteroidota	Host-associated	Plants	Unclassified	Rhizome			5373360	4632
2585427687	Bacteria	Permanent Draft	Pedobacter borealis DSM 19626	Pedobacter borealis DSM 19626	Indiana University	2585427687	Sphingobacteriaceae	Pedobacter	Sphingobacteriia	Sphingobacteriales	1454007	Bacteroidota	Host-associated	Plants	Rhizosphere	Roots		Rhizosphere, Soil	5544917	5008
2916093524	Bacteria	Permanent Draft	Genome Sequencing of Pedobacter foliorum LMG 31463	Pedobacter foliorum LMG 31463	Ghent University	2916093524	Sphingobacteriaceae	Pedobacter	Sphingobacteriia	Sphingobacteriales	2739058	Bacteroidota	Host-associated	Plants	Unclassified	Unclassified			6078697	5161
2899658852	Bacteria	Permanent Draft	Pedobacter sp. BS3 genome sequencing	Pedobacter sp. BS3	Hankyong National University	2899658852	Sphingobacteriaceae	Pedobacter	Sphingobacteriia	Sphingobacteriales	2567937	Bacteroidota	Engineered	Wastewater	Unclassified	Unclassified			4811172	4203
2881587448	Bacteria	Permanent Draft	Pedobacter frigidisoli RP-3-11 genome sequencing	Pedobacter frigidisoli RP-3-11	Kyonggi University	2881587448	Sphingobacteriaceae	Pedobacter	Sphingobacteriia	Sphingobacteriales	2530455	Bacteroidota	Environmental	Terrestrial	Unclassified	Soil			5273566	4850
2849214649	Bacteria	Permanent Draft	Genomic Encyclopedia of Type Strains, Phase V (KMG-V): Genome sequencing to study the core and pangenomes of soil and plant-associated prokaryotes	Pedobacter cryoconitis MP7CTX6	DOE Joint Genome Institute (JGI)	2849214649	Sphingobacteriaceae	Pedobacter	Sphingobacteriia	Sphingobacteriales	188932	Bacteroidota							6262336	5415
2884933994	Bacteria	Finished	Mucilaginibacter sp. 14171R-50 genome sequencing	Mucilaginibacter sp. 14171R-50	National Institute of Agricultural Science	2884933994	Sphingobacteriaceae	Mucilaginibacter	Sphingobacteriia	Sphingobacteriales	2703789	Bacteroidota	Host-associated	Plants	Rhizosphere	Roots			4535041	4181
2890737413	Bacteria	Permanent Draft	Caulobacter flavus CGMCC1 15093 genome sequencing	Parapedobacter sp. SGR-10	Beijing Academy of Agriculture and Forestry Sciences	2890737413	Sphingobacteriaceae	Parapedobacter	Sphingobacteriia	Sphingobacteriales	2710879	Bacteroidota	Host-associated	Plants	Rhizosphere	Roots			4269751	3756
2919177583	Bacteria	Permanent Draft	Sorghum-associated microbial communities from plants grown in Nebraska, USA	Sphingobacterium sp. 2149	DOE Joint Genome Institute (JGI)	2919177583	Sphingobacteriaceae	Sphingobacterium	Sphingobacteriia	Sphingobacteriales	2817763	Bacteroidota	Host-associated	Plants	Rhizosphere	Roots			5641607	4950
2684623006	Bacteria	Permanent Draft	Populus root and rhizosphere microbial communities from Tennessee, USA	Mucilaginibacter sp. OK283	DOE Joint Genome Institute (JGI)	2684623006	Sphingobacteriaceae	Mucilaginibacter	Sphingobacteriia	Sphingobacteriales	1881049	Bacteroidota							7185297	6034
2898385551	Bacteria	Permanent Draft	Mucilaginibacter pallidiroseus dk17 genome sequencing	Mucilaginibacter pallidiroseus dk17	Dongguk University	2898385551	Sphingobacteriaceae	Mucilaginibacter	Sphingobacteriia	Sphingobacteriales	2599295	Bacteroidota	Host-associated	Plants	Unclassified	Unclassified			4251969	3963
649633082	Bacteria	Finished	A Genomic Encyclopedia of Bacteria and Archaea (GEBA)	Pseudopedobacter saltans DSM 12145	DOE Joint Genome Institute (JGI)	649633082	Sphingobacteriaceae	Pseudopedobacter	Sphingobacteriia	Sphingobacteriales	762903	Bacteroidota	Environmental	Terrestrial	Unclassified	Soil		Soil	4635236	3921
2843612350	Bacteria	Permanent Draft	Sphingobacterium gobiense ACCC 05757 genome sequencing	Sphingobacterium gobiense ACCC 05757	Chinese Academy of Forestry	2843612350	Sphingobacteriaceae	Sphingobacterium	Sphingobacteriia	Sphingobacteriales	1382456	Bacteroidota	Environmental	Terrestrial	Unclassified	Desert			4598820	3991
2855540664	Bacteria	Permanent Draft	Pedobacter yulinensis YL28-9 genome sequencing	Pedobacter yulinensis YL28-9	Northwest A&F University	2855540664	Sphingobacteriaceae	Pedobacter	Sphingobacteriia	Sphingobacteriales	2126353	Bacteroidota	Environmental	Terrestrial	Unclassified	Soil			4310771	3912
2823977184	Bacteria	Permanent Draft	Multi-cycle Selection of Sorghum Microbiomes for Biological Nitrogen Fixation	Pedobacter sp. SG908	DOE Joint Genome Institute (JGI)	2823977184	Sphingobacteriaceae	Pedobacter	Sphingobacteriia	Sphingobacteriales	2587135	Bacteroidota							6000377	5204
2902033571	Bacteria	Permanent Draft	Pedobacter polaris RP-3-22 genome sequencing	Pedobacter polaris RP-3-22	Kyonggi University	2902033571	Sphingobacteriaceae	Pedobacter	Sphingobacteriia	Sphingobacteriales	2571273	Bacteroidota	Environmental	Terrestrial	Unclassified	Soil			4574302	4076
2916103540	Bacteria	Permanent Draft	Genome Sequencing of Pedobacter fastidiosus CCM 8938	Pedobacter fastidiosus CCM 8938	WFCC-MRCEN World Data Centre for Microoganisms(WDCM)	2916103540	Sphingobacteriaceae	Pedobacter	Sphingobacteriia	Sphingobacteriales	2765361	Bacteroidota	Environmental	Aquatic	Unclassified	Freshwater			5270233	4760
2757320427	Bacteria	Permanent Draft	Populus root and rhizosphere microbial communities from Tennessee, USA	Mucilaginibacter sp. OV119	DOE Joint Genome Institute (JGI)	2757320427	Sphingobacteriaceae	Mucilaginibacter	Sphingobacteriia	Sphingobacteriales	2135470	Bacteroidota	Host-associated	Plants	Unclassified	Unclassified			7378592	6229
2574179707	Bacteria	Permanent Draft	Genomic Encyclopedia of Type Strains, Phase I: the one thousand microbial genomes (KMG-I) project	Dyadobacter ginsengisoli DSM 21015	DOE Joint Genome Institute (JGI)	2574179707	Spirosomataceae	Dyadobacter	Cytophagia	Cytophagales	1121484	Bacteroidota	Environmental	Terrestrial	Unclassified	Soil		Soil	9420221	7761
2561511040	Bacteria	Permanent Draft	Genomic Encyclopedia of Type Strains, Phase I: the one thousand microbial genomes (KMG-I) project	Dyadobacter crusticola DSM 16708	DOE Joint Genome Institute (JGI)	2561511040	Spirosomataceae	Dyadobacter	Cytophagia	Cytophagales	1121483	Bacteroidota	Environmental	Terrestrial	Unclassified	Soil		Soil	6175148	5368
2522125168	Bacteria	Permanent Draft	Genomic Encyclopedia of Type Strains, Phase I: the one thousand microbial genomes (KMG-I) project	Dyadobacter beijingensis DSM 21582	DOE Joint Genome Institute (JGI)	2522125168	Spirosomataceae	Dyadobacter	Cytophagia	Cytophagales	1121482	Bacteroidota	Host-associated	Plants	Rhizosphere	Roots		Aquatic, Rhizosphere, Soil	7376607	6125
2894352420	Bacteria	Permanent Draft	Dyadobacter sp. 3J3 genome sequencing	Dyadobacter sp. 3J3	Beijing Institute of Technology	2894352420	Spirosomataceae	Dyadobacter	Cytophagia	Cytophagales	2606600	Bacteroidota	Environmental	Terrestrial	Unclassified	Soil			7385821	6551
2890766748	Bacteria	Permanent Draft	Larkinella sp. C7 genome sequencing	Larkinella sp. C7	Inner Mongolia Agricultural University	2890766748	Spirosomataceae	Larkinella	Cytophagia	Cytophagales	2576607	Bacteroidota	Environmental	Terrestrial	Unclassified	Soil			7940859	6798
2728369267	Bacteria	Permanent Draft	Genomic Encyclopedia of Archaeal and Bacterial Type Strains, Phase II (KMG-II): from individual species to whole genera	Dyadobacter jiangsuensis DSM 29057	DOE Joint Genome Institute (JGI)	2728369267	Spirosomataceae	Dyadobacter	Cytophagia	Cytophagales	1591085	Bacteroidota	Environmental	Terrestrial	Unclassified	Soil			8265804	6913
2910316831	Bacteria	Permanent Draft	Genome Sequencing of Emticicia sp. BO119	Emticicia sp. BO119	Sunchon National University	2910316831	Spirosomataceae	Emticicia	Cytophagia	Cytophagales	2757768	Bacteroidota	Environmental	Terrestrial	Unclassified	Soil			6570506	5625
649633063	Bacteria	Finished	A Genomic Encyclopedia of Bacteria and Archaea (GEBA)	Leadbetterella byssophila 4M15, DSM 17132	DOE Joint Genome Institute (JGI)	649633063	Spirosomataceae	Leadbetterella	Cytophagia	Cytophagales	649349	Bacteroidota	Engineered	Solid waste	Composting	Cellulose associated waste		Compost	4059653	3665
2595698219	Bacteria	Permanent Draft	Genomic Encyclopedia of Archaeal and Bacterial Type Strains, Phase II (KMG-II): from individual species to whole genera	Dyadobacter psychrophilus DSM 22270	DOE Joint Genome Institute (JGI)	2595698219	Spirosomataceae	Dyadobacter	Cytophagia	Cytophagales	651661	Bacteroidota	Environmental	Terrestrial	Garden	Soil		Hydrocarbon contaminated soil	6736930	5768
2828453682	Bacteria	Permanent Draft	Genomic Encyclopedia of Type Strains, Phase IV (KMG-IV): sequencing the most valuable type-strain genomes for metagenomic binning, comparative biology and taxonomic classification	Dyadobacter arcticus DSM 102865	DOE Joint Genome Institute (JGI)	2828453682	Spirosomataceae	Dyadobacter	Cytophagia	Cytophagales	1078754	Bacteroidota	Environmental	Terrestrial	Unclassified	Soil			6043780	5395
2883663913	Bacteria	Permanent Draft	Emticicia agri 17J42-9 genome sequencing	Emticicia agri 17J42-9	Kyungpook National University	2883663913	Spirosomataceae	Emticicia	Cytophagia	Cytophagales	2492393	Bacteroidota	Environmental	Terrestrial	Unclassified	Soil			6650851	5790
644736356	Bacteria	Finished	A Genomic Encyclopedia of Bacteria and Archaea (GEBA)	Dyadobacter fermentans NS114, DSM 18053	DOE Joint Genome Institute (JGI)	644736356	Spirosomataceae	Dyadobacter	Cytophagia	Cytophagales	471854	Bacteroidota	Host-associated	Plants	Unclassified	Unclassified		Plants	6967790	5854
2894249648	Bacteria	Permanent Draft	Dyadobacter sp. AR-3-8 genome sequencing	Dyadobacter frigoris AR-3-8	Kyonggi University	2894249648	Spirosomataceae	Dyadobacter	Cytophagia	Cytophagales	2576211	Bacteroidota	Environmental	Terrestrial	Unclassified	Soil			8332369	7359
2890712368	Bacteria	Permanent Draft	Larkinella humicola MA1 genome sequencing	Larkinella humicola MA1	Seoul Women's University	2890712368	Spirosomataceae	Larkinella	Cytophagia	Cytophagales	2607654	Bacteroidota	Environmental	Terrestrial	Unclassified	Soil			7857116	6425
2894222542	Bacteria	Permanent Draft	Dyadobacter sp. UC 10 genome sequencing	Dyadobacter sp. UC 10	National Centre for Cell Science	2894222542	Spirosomataceae	Dyadobacter	Cytophagia	Cytophagales	2605428	Bacteroidota	Environmental	Terrestrial	Unclassified	Soil			6925362	5972
2884291093	Bacteria	Permanent Draft	Dyadobacter sp. AR-3-6 genome sequencing	Dyadobacter psychrotolerans AR-3-6	Kyonggi University	2884291093	Spirosomataceae	Dyadobacter	Cytophagia	Cytophagales	2541721	Bacteroidota	Environmental	Terrestrial	Unclassified	Soil			7925083	7001
2524614645	Bacteria	Permanent Draft	Genomic Encyclopedia of Type Strains, Phase I: the one thousand microbial genomes (KMG-I) project	Runella zeae DSM 19591	DOE Joint Genome Institute (JGI)	2524614645	Spirosomataceae	Runella	Cytophagia	Cytophagales	1123078	Bacteroidota	Host-associated	Plants	Unclassified	Unclassified		Plants	7602614	6468
2619619010	Bacteria	Permanent Draft	Genomic Encyclopedia of Archaeal and Bacterial Type Strains, Phase II (KMG-II): from individual species to whole genera	Dyadobacter soli DSM 25329	DOE Joint Genome Institute (JGI)	2619619010	Spirosomataceae	Dyadobacter	Cytophagia	Cytophagales	659014	Bacteroidota	Environmental	Terrestrial	Unclassified	Soil			8744781	7354
2788499961	Bacteria	Permanent Draft	Arsenicibacter rosenii SM-1 genome sequencing	Arsenicibacter rosenii SM-1	Nanjing Agricultural University	2788499961	Spirosomataceae	Arsenicibacter	Cytophagia	Cytophagales	1750698	Bacteroidota	Environmental	Terrestrial	Unclassified	Soil			7468937	6329
2918798506	Bacteria	Permanent Draft	Sorghum-associated microbial communities from plants grown in Nebraska, USA	Chryseobacterium bernardetii DS1280	DOE Joint Genome Institute (JGI)	2918798506	Weeksellaceae	Chryseobacterium	Flavobacteriia	Flavobacteriales	1241978	Bacteroidota	Environmental	Terrestrial	Unclassified	Soil			5100769	4693
2775507018	Bacteria	Finished	Chryseobacterium camelliae Dolsongi-HT1 genome sequencing	Chryseobacterium camelliae Dolsongi-HT1	Amorepacific	2775507018	Weeksellaceae	Chryseobacterium	Flavobacteriia	Flavobacteriales	1265445	Bacteroidota	Host-associated	Plants	Phylloplane/Leaf surface	Phyllosphere			4376354	4101
2582581281	Bacteria	Permanent Draft	Populus root and rhizosphere microbial communities from Tennessee, USA	Chryseobacterium sp. CF284	DOE Joint Genome Institute (JGI)	2582581281	Weeksellaceae	Chryseobacterium	Flavobacteriia	Flavobacteriales	1500281	Bacteroidota	Host-associated	Plants	Rhizosphere	Roots			4487904	4202
2918880603	Bacteria	Permanent Draft	Sorghum-associated microbial communities from plants grown in Nebraska, USA	Chryseobacterium rhizosphaerae CC47	DOE Joint Genome Institute (JGI)	2918880603	Weeksellaceae	Chryseobacterium	Flavobacteriia	Flavobacteriales	395937	Bacteroidota	Environmental	Terrestrial	Unclassified	Soil			5337471	4947
2523533548	Bacteria	Permanent Draft	Genomic Encyclopedia of Type Strains, Phase I: the one thousand microbial genomes (KMG-I) project	Chryseobacterium gregarium DSM 19109	DOE Joint Genome Institute (JGI)	2523533548	Weeksellaceae	Chryseobacterium	Flavobacteriia	Flavobacteriales	1121287	Bacteroidota	Host-associated	Plants	Unclassified	Unclassified		Plants, Soil	4444801	4155
2903131571	Bacteria	Permanent Draft	Chryseobacterium antibioticum RP-3-3 genome sequencing	Chryseobacterium antibioticum RP-3-3	Kyonggi University	2903131571	Weeksellaceae	Chryseobacterium	Flavobacteriia	Flavobacteriales	2728847	Bacteroidota	Environmental	Terrestrial	Unclassified	Soil			4910468	4667
2772190705	Bacteria	Permanent Draft	Chryseobacterium contaminans C-26 Genome sequencing	Chryseobacterium contaminans C-26	Korea University	2772190705	Weeksellaceae	Chryseobacterium	Flavobacteriia	Flavobacteriales	1423959	Bacteroidota	Host-associated	Plants	Rhizosphere	Roots			4666226	4443
2765235803	Bacteria	Permanent Draft	Genomic Encyclopedia of Type Strains, Phase III (KMG-III): the genomes of soil and plant-associated and newly described type strains	Chryseobacterium sp. CBTAP 102	DOE Joint Genome Institute (JGI)	2765235803	Weeksellaceae	Chryseobacterium	Flavobacteriia	Flavobacteriales	2135644	Bacteroidota	Host-associated	Plants	Unclassified	Unclassified			4541599	4150
2643221937	Bacteria	Permanent Draft	Genome sequencing of Arabidopsis leaf and root microbiota representing the majority of bacterial species in their natural communities	Chryseobacterium sp. Leaf394	Max Planck Institute for Plant Breeding Research	2643221937	Weeksellaceae	Chryseobacterium	Flavobacteriia	Flavobacteriales	1736361	Bacteroidota	Host-associated	Plants	Phylloplane/Leaf surface	Phyllosphere			4317304	4081
2585428061	Bacteria	Permanent Draft	Populus root and rhizosphere microbial communities from Tennessee, USA	Chryseobacterium sp. CF356	DOE Joint Genome Institute (JGI)	2585428061	Weeksellaceae	Chryseobacterium	Flavobacteriia	Flavobacteriales	1500283	Bacteroidota	Host-associated	Plants	Rhizosphere	Roots			3939663	3821
2585428187	Bacteria	Permanent Draft	Populus root and rhizosphere microbial communities from Tennessee, USA	Chryseobacterium sp. YR460	DOE Joint Genome Institute (JGI)	2585428187	Weeksellaceae	Chryseobacterium	Flavobacteriia	Flavobacteriales	1500290	Bacteroidota	Host-associated	Plants	Rhizosphere	Roots			4629388	4372
2588254255	Bacteria	Permanent Draft	Populus root and rhizosphere microbial communities from Tennessee, USA	Chryseobacterium sp. YR221	DOE Joint Genome Institute (JGI)	2588254255	Weeksellaceae	Chryseobacterium	Flavobacteriia	Flavobacteriales	1500293	Bacteroidota	Host-associated	Plants	Rhizosphere	Roots			5014294	4519
2857635208	Bacteria	Permanent Draft	Exploring microbial biodiversity for novel pathways involved in the catabolism of aromatic compounds derived from lignin	Chryseobacterium sp. H1D6C	DOE Joint Genome Institute (JGI)	2857635208	Weeksellaceae	Chryseobacterium	Flavobacteriia	Flavobacteriales	2735912	Bacteroidota	Environmental	Terrestrial	Unclassified	Soil			4581190	4344
2724679795	Bacteria	Permanent Draft	Genomic Encyclopedia of Archaeal and Bacterial Type Strains, Phase II (KMG-II): from individual species to whole genera	Chryseobacterium rhizoplanae DSM 29371	DOE Joint Genome Institute (JGI)	2724679795	Weeksellaceae	Chryseobacterium	Flavobacteriia	Flavobacteriales	1609531	Bacteroidota	Host-associated	Plants	Unclassified	Unclassified			5179889	4711
2905999023	Bacteria	Permanent Draft	Genome sequencing of Chryseobacterium elymi KCTC 22547	Chryseobacterium elymi KCTC 22547	University of the Free State	2905999023	Weeksellaceae	Chryseobacterium	Flavobacteriia	Flavobacteriales	395936	Bacteroidota	Host-associated	Plants	Rhizosphere	Roots			4591259	4296
2918732970	Bacteria	Permanent Draft	Sorghum-associated microbial communities from plants grown in Nebraska, USA	Chryseobacterium vietnamense DS2329	DOE Joint Genome Institute (JGI)	2918732970	Weeksellaceae	Chryseobacterium	Flavobacteriia	Flavobacteriales	866785	Bacteroidota	Environmental	Terrestrial	Unclassified	Soil			5078250	4705
2926221411	Bacteria	Permanent Draft	Sorghum-associated microbial communities from plants grown in Nebraska, USA	Chryseobacterium lathyri CC29	DOE Joint Genome Institute (JGI)	2926221411	Weeksellaceae	Chryseobacterium	Flavobacteriia	Flavobacteriales	395933	Bacteroidota	Environmental	Terrestrial	Unclassified	Soil			4495410	4194
2890301493	Bacteria	Permanent Draft	Pakistan and United States ICU transmission dynamics	Empedobacter falsenii WF_348	Washington University in St. Louis	2890301493	Weeksellaceae	Empedobacter	Flavobacteriia	Flavobacteriales	343874	Bacteroidota							3202065	3198
2765235839	Bacteria	Finished	Genome sequencing of maize root-associated bacterial strains	Chryseobacterium indologenes AA5	Harvard University	2765235839	Weeksellaceae	Chryseobacterium	Flavobacteriia	Flavobacteriales	253	Bacteroidota	Host-associated	Plants	Unclassified	Roots			5314748	4921
2918701511	Bacteria	Permanent Draft	Sorghum-associated microbial communities from plants grown in Nebraska, USA	Chryseobacterium camelliae DS1386	DOE Joint Genome Institute (JGI)	2918701511	Weeksellaceae	Chryseobacterium	Flavobacteriia	Flavobacteriales	1265445	Bacteroidota	Environmental	Terrestrial	Unclassified	Soil			4254207	3973
2918737676	Bacteria	Permanent Draft	Sorghum-associated microbial communities from plants grown in Nebraska, USA	Chryseobacterium rhizosphaerae DS2360	DOE Joint Genome Institute (JGI)	2918737676	Weeksellaceae	Chryseobacterium	Flavobacteriia	Flavobacteriales	395937	Bacteroidota	Environmental	Terrestrial	Unclassified	Soil			5220307	4763
2918705485	Bacteria	Permanent Draft	Sorghum-associated microbial communities from plants grown in Nebraska, USA	Chryseobacterium geocarposphaerae DS1709	DOE Joint Genome Institute (JGI)	2918705485	Weeksellaceae	Chryseobacterium	Flavobacteriia	Flavobacteriales	1416776	Bacteroidota	Environmental	Terrestrial	Unclassified	Soil			3859087	3620
2881473879	Bacteria	Permanent Draft	Chryseobacterium nematophagum: a novel matrix digesting pathogen of nematodes	Chryseobacterium nematophagum JUb275	University of Glasgow	2881473879	Weeksellaceae	Chryseobacterium	Flavobacteriia	Flavobacteriales	2305228	Bacteroidota	Engineered	Food production	Unclassified	Unclassified			4345533	3734
2617271210	Bacteria	Permanent Draft	Chryseobacterium strains Genome sequencing - Lycoming College	Chryseobacterium soli DSM 19298	Lycoming College	2617271210	Weeksellaceae	Chryseobacterium	Flavobacteriia	Flavobacteriales	445961	Bacteroidota	Environmental	Terrestrial	Unclassified	Soil		Soil	4754478	4460
2876558947	Bacteria	Permanent Draft	Chryseobacterium sp. YLOS41 genome sequencing	Chryseobacterium lacus YLOS41	Shandong University	2876558947	Weeksellaceae	Chryseobacterium	Flavobacteriia	Flavobacteriales	2058346	Bacteroidota	Environmental	Aquatic	Lake	Freshwater			2375938	2267
2919399522	Bacteria	Permanent Draft	Sorghum-associated microbial communities from plants grown in Nebraska, USA	Chryseobacterium sp. 2987	DOE Joint Genome Institute (JGI)	2919399522	Weeksellaceae	Chryseobacterium	Flavobacteriia	Flavobacteriales	2817767	Bacteroidota	Host-associated	Plants	Unclassified	Roots			5164947	4895
2684622890	Bacteria	Permanent Draft	Genomic Encyclopedia of Archaeal and Bacterial Type Strains, Phase II (KMG-II): from individual species to whole genera	Halpernia humi DSM 21580	DOE Joint Genome Institute (JGI)	2684622890	Weeksellaceae	Halpernia	Flavobacteriia	Flavobacteriales	493375	Bacteroidota	Environmental	Terrestrial	Unclassified	Soil			3121186	3027
2684622901	Bacteria	Permanent Draft	Genomic Encyclopedia of Archaeal and Bacterial Type Strains, Phase II (KMG-II): from individual species to whole genera	Chryseobacterium formosense DSM 17452	DOE Joint Genome Institute (JGI)	2684622901	Weeksellaceae	Chryseobacterium	Flavobacteriia	Flavobacteriales	236814	Bacteroidota	Host-associated	Plants	Unclassified	Unclassified			4432606	4157
2582581282	Bacteria	Permanent Draft	Populus root and rhizosphere microbial communities from Tennessee, USA	Chryseobacterium sp. CF299	DOE Joint Genome Institute (JGI)	2582581282	Weeksellaceae	Chryseobacterium	Flavobacteriia	Flavobacteriales	1500284	Bacteroidota	Host-associated	Plants	Rhizosphere	Roots			4495830	4208
2643221823	Bacteria	Permanent Draft	Genome sequencing of Arabidopsis leaf and root microbiota representing the majority of bacterial species in their natural communities	Chryseobacterium sp. Leaf405	Max Planck Institute for Plant Breeding Research	2643221823	Weeksellaceae	Chryseobacterium	Flavobacteriia	Flavobacteriales	1736367	Bacteroidota	Host-associated	Plants	Phylloplane/Leaf surface	Phyllosphere			4491464	4254
2585428183	Bacteria	Permanent Draft	Populus root and rhizosphere microbial communities from Tennessee, USA	Chryseobacterium sp. YR485	DOE Joint Genome Institute (JGI)	2585428183	Weeksellaceae	Chryseobacterium	Flavobacteriia	Flavobacteriales	1500294	Bacteroidota	Host-associated	Plants	Rhizosphere	Roots			5166119	4728
2918713800	Bacteria	Permanent Draft	Sorghum-associated microbial communities from plants grown in Nebraska, USA	Chryseobacterium sediminis DS1762	DOE Joint Genome Institute (JGI)	2918713800	Weeksellaceae	Chryseobacterium	Flavobacteriia	Flavobacteriales	1679494	Bacteroidota	Environmental	Terrestrial	Unclassified	Soil			5228954	4901
2588253712	Bacteria	Permanent Draft	Populus root and rhizosphere microbial communities from Tennessee, USA	Chryseobacterium sp. OV279	DOE Joint Genome Institute (JGI)	2588253712	Weeksellaceae	Chryseobacterium	Flavobacteriia	Flavobacteriales	1500285	Bacteroidota	Host-associated	Plants	Rhizosphere	Roots			5403181	4883
2921905465	Bacteria	Permanent Draft	Genome Sequencing of Chryseobacterium sp. LAM-KRS1	Chryseobacterium sp. LAM-KRS1	Chinese Academy of Agricultural Scineces	2921905465	Weeksellaceae	Chryseobacterium	Flavobacteriia	Flavobacteriales	2715754	Bacteroidota	Environmental	Terrestrial	Unclassified	Soil			4609066	4243
2739367874	Bacteria	Permanent Draft	Chryseobacterium sp. T16E-39 Genome sequencing	Chryseobacterium sp. T16E-39	Chunlab, Inc	2739367874	Weeksellaceae	Chryseobacterium	Flavobacteriia	Flavobacteriales	2015076	Bacteroidota	Host-associated	Plants	Unclassified	Roots			4872888	4541
2903191358	Bacteria	Permanent Draft	Chryseobacterium sp. legu1 genome sequencing	Chryseobacterium sp. legu1	Dongguk University	2903191358	Weeksellaceae	Chryseobacterium	Flavobacteriia	Flavobacteriales	2602768	Bacteroidota	Host-associated	Plants	Unclassified	Unclassified			2765614	2700
2585428182	Bacteria	Permanent Draft	Populus root and rhizosphere microbial communities from Tennessee, USA	Chryseobacterium sp. YR477	DOE Joint Genome Institute (JGI)	2585428182	Weeksellaceae	Chryseobacterium	Flavobacteriia	Flavobacteriales	1500295	Bacteroidota	Host-associated	Plants	Rhizosphere	Roots			5007281	4597
2582581278	Bacteria	Permanent Draft	Populus root and rhizosphere microbial communities from Tennessee, USA	Chryseobacterium sp. CF365	DOE Joint Genome Institute (JGI)	2582581278	Weeksellaceae	Chryseobacterium	Flavobacteriia	Flavobacteriales	1500282	Bacteroidota	Host-associated	Plants	Rhizosphere	Roots			5296881	4815
2918659339	Bacteria	Permanent Draft	Sorghum-associated microbial communities from plants grown in Nebraska, USA	Chryseobacterium jejuense CC143	DOE Joint Genome Institute (JGI)	2918659339	Weeksellaceae	Chryseobacterium	Flavobacteriia	Flavobacteriales	445960	Bacteroidota	Environmental	Terrestrial	Unclassified	Soil			5345646	4984
2903187332	Bacteria	Permanent Draft	Chryseobacterium cheonjiense RJ-7-14 genome sequencing	Chryseobacterium cheonjiense RJ-7-14	Kyonggi University	2903187332	Weeksellaceae	Chryseobacterium	Flavobacteriia	Flavobacteriales	2728845	Bacteroidota	Environmental	Terrestrial	Unclassified	Soil			4276416	4025
2684622833	Bacteria	Permanent Draft	Genomic Encyclopedia of Archaeal and Bacterial Type Strains, Phase II (KMG-II): from individual species to whole genera	Chryseobacterium wanjuense DSM 17724	DOE Joint Genome Institute (JGI)	2684622833	Weeksellaceae	Chryseobacterium	Flavobacteriia	Flavobacteriales	356305	Bacteroidota	Environmental	Terrestrial	Unclassified	Soil		Soil	4668404	4323
2523533629	Bacteria	Permanent Draft	Genomic Encyclopedia of Type Strains, Phase I: the one thousand microbial genomes (KMG-I) project	Kaistella palustris DSM 21579	DOE Joint Genome Institute (JGI)	2523533629	Weeksellaceae	Kaistella	Flavobacteriia	Flavobacteriales	1121288	Bacteroidota	Host-associated	Plants	Rhizosphere	Roots		Rhizosphere, Soil	2982326	2784
2751185877	Bacteria	Permanent Draft	Chryseobacterium artocarpi UTM-3 Genome sequencing	Chryseobacterium artocarpi UTM-3	Korea University	2751185877	Weeksellaceae	Chryseobacterium	Flavobacteriia	Flavobacteriales	1414727	Bacteroidota	Host-associated	Plants	Rhizosphere	Roots			4921427	4550
2643221822	Bacteria	Permanent Draft	Genome sequencing of Arabidopsis leaf and root microbiota representing the majority of bacterial species in their natural communities	Chryseobacterium sp. Leaf404	Max Planck Institute for Plant Breeding Research	2643221822	Weeksellaceae	Chryseobacterium	Flavobacteriia	Flavobacteriales	1736366	Bacteroidota	Host-associated	Plants	Phylloplane/Leaf surface	Phyllosphere			3939915	3759
2511231000	Bacteria	Permanent Draft	Plant-Microbe Interfaces	Chryseobacterium populi CF314	Oak Ridge National Laboratory	2511231000	Weeksellaceae	Chryseobacterium	Flavobacteriia	Flavobacteriales	1144316	Bacteroidota	Host-associated	Plants	Rhizosphere	Roots		Rhizosphere, Root nodule, Soil	4488346	4183
2643221740	Bacteria	Permanent Draft	Genome sequencing of Arabidopsis leaf and root microbiota representing the majority of bacterial species in their natural communities	Chryseobacterium sp. Leaf201	Max Planck Institute for Plant Breeding Research	2643221740	Weeksellaceae	Chryseobacterium	Flavobacteriia	Flavobacteriales	1735672	Bacteroidota	Host-associated	Plants	Phylloplane/Leaf surface	Phyllosphere			4338957	4105
2585428095	Bacteria	Permanent Draft	Populus root and rhizosphere microbial communities from Tennessee, USA	Chryseobacterium sp. YR005	DOE Joint Genome Institute (JGI)	2585428095	Weeksellaceae	Chryseobacterium	Flavobacteriia	Flavobacteriales	1500288	Bacteroidota	Host-associated	Plants	Rhizosphere	Roots			3789702	3624
2767802478	Bacteria	Permanent Draft	Genome sequencing of rice bacterial endophytes	Chryseobacterium sp. AG363	DOE Joint Genome Institute (JGI)	2767802478	Weeksellaceae	Chryseobacterium	Flavobacteriia	Flavobacteriales	2183997	Bacteroidota	Host-associated	Plants	Unclassified	Unclassified			5326708	4930
2684623012	Bacteria	Permanent Draft	Genomic Encyclopedia of Archaeal and Bacterial Type Strains, Phase II (KMG-II): from individual species to whole genera	Chryseobacterium jejuense DSM 19299	DOE Joint Genome Institute (JGI)	2684623012	Weeksellaceae	Chryseobacterium	Flavobacteriia	Flavobacteriales	445960	Bacteroidota	Environmental	Terrestrial	Unclassified	Soil		Soil	5168180	4721
2728369265	Bacteria	Permanent Draft	Genomic Encyclopedia of Archaeal and Bacterial Type Strains, Phase II (KMG-II): from individual species to whole genera	Epilithonimonas arachidiradicis DSM 27620	DOE Joint Genome Institute (JGI)	2728369265	Weeksellaceae	Epilithonimonas	Flavobacteriia	Flavobacteriales	1617282	Bacteroidota	Environmental	Terrestrial	Unclassified	Soil			3646603	3520
2617271211	Bacteria	Permanent Draft	Chryseobacterium strains Genome sequencing - Lycoming College	Chryseobacterium luteum DSM 18605	Lycoming College	2617271211	Weeksellaceae	Chryseobacterium	Flavobacteriia	Flavobacteriales	421531	Bacteroidota	Host-associated	Plants	Unclassified	Unclassified			4718546	4430
2634166404	Bacteria	Permanent Draft	Kaistella solincola strain:DSM 22468 Genome sequencing	Kaistella solincola DSM 22468	Genome Consortium for Active Teaching (GCAT), Lycoming College	2634166404	Weeksellaceae	Kaistella	Flavobacteriia	Flavobacteriales	510955	Bacteroidota	Environmental	Terrestrial	Unclassified	Soil		Soil	2345236	2284
2926075530	Bacteria	Permanent Draft	Sorghum-associated microbial communities from plants grown in Nebraska, USA	Chryseobacterium lathyri CC351	DOE Joint Genome Institute (JGI)	2926075530	Weeksellaceae	Chryseobacterium	Flavobacteriia	Flavobacteriales	395933	Bacteroidota	Environmental	Terrestrial	Unclassified	Soil			4493183	4246
2816332188	Bacteria	Permanent Draft	Sorghum-associated microbial communities from plants grown in Nebraska, USA	Chryseobacterium aquifrigidense 110 (version 2)	DOE Joint Genome Institute (JGI)	2816332188	Weeksellaceae	Chryseobacterium	Flavobacteriia	Flavobacteriales	558021	Bacteroidota	Host-associated	Plants	Unclassified	Roots			5133218	4754
2585428115	Bacteria	Permanent Draft	Populus root and rhizosphere microbial communities from Tennessee, USA	Chryseobacterium sp. YR561	DOE Joint Genome Institute (JGI)	2585428115	Weeksellaceae	Chryseobacterium	Flavobacteriia	Flavobacteriales	1500298	Bacteroidota	Host-associated	Plants	Rhizosphere	Roots			4420269	4102
2918819840	Bacteria	Permanent Draft	Sorghum-associated microbial communities from plants grown in Nebraska, USA	Chryseobacterium vietnamense DS1324	DOE Joint Genome Institute (JGI)	2918819840	Weeksellaceae	Chryseobacterium	Flavobacteriia	Flavobacteriales	866785	Bacteroidota	Environmental	Terrestrial	Unclassified	Soil			5063053	4702
2867868581	Bacteria	Permanent Draft	Genome sequencing of novel secondary metabolite producing bacteria for plant Disease control	Chryseobacterium ginsenosidimutans THG 15	DOE Joint Genome Institute (JGI)	2867868581	Weeksellaceae	Chryseobacterium	Flavobacteriia	Flavobacteriales	687846	Bacteroidota	Environmental	Terrestrial	Unclassified	Soil			4716183	4808
2588254257	Bacteria	Permanent Draft	Populus root and rhizosphere microbial communities from Tennessee, USA	Chryseobacterium sp. YR203	DOE Joint Genome Institute (JGI)	2588254257	Weeksellaceae	Chryseobacterium	Flavobacteriia	Flavobacteriales	1500291	Bacteroidota	Host-associated	Plants	Rhizosphere	Roots			5436094	5110
2585428060	Bacteria	Permanent Draft	Populus root and rhizosphere microbial communities from Tennessee, USA	Chryseobacterium sp. OV715	DOE Joint Genome Institute (JGI)	2585428060	Weeksellaceae	Chryseobacterium	Flavobacteriia	Flavobacteriales	1500287	Bacteroidota	Host-associated	Plants	Rhizosphere	Roots			5304711	4837
2585428185	Bacteria	Permanent Draft	Populus root and rhizosphere microbial communities from Tennessee, USA	Chryseobacterium sp. YR459	DOE Joint Genome Institute (JGI)	2585428185	Weeksellaceae	Chryseobacterium	Flavobacteriia	Flavobacteriales	1500292	Bacteroidota	Host-associated	Plants	Rhizosphere	Roots			4969476	4538
2765235860	Bacteria	Finished	Genome sequencing of bacterial type strains from NCTC culture collection	Chryseobacterium taklimakanense NCTC 13490	Wellcome Trust Sanger Institute	2765235860	Weeksellaceae	Chryseobacterium	Flavobacteriia	Flavobacteriales	536441	Bacteroidota	Environmental	Terrestrial	Unclassified	Soil			2764880	2720
2643221920	Bacteria	Permanent Draft	Genome sequencing of Arabidopsis leaf and root microbiota representing the majority of bacterial species in their natural communities	Chryseobacterium sp. Leaf180	Max Planck Institute for Plant Breeding Research	2643221920	Weeksellaceae	Chryseobacterium	Flavobacteriia	Flavobacteriales	1736289	Bacteroidota	Host-associated	Plants	Phylloplane/Leaf surface	Phyllosphere			3353784	3208
2919097161	Bacteria	Permanent Draft	Sorghum-associated microbial communities from plants grown in Nebraska, USA	Chryseobacterium ginsenosidimutans 1394	DOE Joint Genome Institute (JGI)	2919097161	Weeksellaceae	Chryseobacterium	Flavobacteriia	Flavobacteriales	687846	Bacteroidota	Host-associated	Plants	Rhizosphere	Roots			3860339	3625
2684622856	Bacteria	Permanent Draft	Genomic Encyclopedia of Archaeal and Bacterial Type Strains, Phase II (KMG-II): from individual species to whole genera	Halpernia frigidisoli DSM 26000	DOE Joint Genome Institute (JGI)	2684622856	Weeksellaceae	Halpernia	Flavobacteriia	Flavobacteriales	1125876	Bacteroidota	Environmental	Terrestrial	Sand	Soil			3021049	3031
2585428184	Bacteria	Permanent Draft	Populus root and rhizosphere microbial communities from Tennessee, USA	Chryseobacterium sp. YR480	DOE Joint Genome Institute (JGI)	2585428184	Weeksellaceae	Chryseobacterium	Flavobacteriia	Flavobacteriales	1500296	Bacteroidota	Host-associated	Plants	Rhizosphere	Roots			4978681	4662
2842083920	Bacteria	Permanent Draft	New species of Chryseobacterium from the rhizosphere of coastal sand dune plants	Chryseobacterium lathyri KCTC 22544	University of the Free State	2842083920	Weeksellaceae	Chryseobacterium	Flavobacteriia	Flavobacteriales	395933	Bacteroidota	Host-associated	Plants	Rhizosphere	Roots		Rhizosphere	4857652	4610
2918673184	Bacteria	Permanent Draft	Sorghum-associated microbial communities from plants grown in Nebraska, USA	Chryseobacterium rhizosphaerae CC142	DOE Joint Genome Institute (JGI)	2918673184	Weeksellaceae	Chryseobacterium	Flavobacteriia	Flavobacteriales	395937	Bacteroidota	Environmental	Terrestrial	Unclassified	Soil			5226492	4857
2728369107	Bacteria	Permanent Draft	Genome sequence of a biocontrol rhizobacterium Chryseobacterium kwangjuense strain KJ1R5 isolated from pepper (Capsicum annum L.)	Chryseobacterium kwangjuense KJ1R5	Korea University	2728369107	Weeksellaceae	Chryseobacterium	Flavobacteriia	Flavobacteriales	267125	Bacteroidota	Host-associated	Plants	Unclassified	Roots			5082720	4644
2918803200	Bacteria	Permanent Draft	Sorghum-associated microbial communities from plants grown in Nebraska, USA	Chryseobacterium vietnamense DS1296	DOE Joint Genome Institute (JGI)	2918803200	Weeksellaceae	Chryseobacterium	Flavobacteriia	Flavobacteriales	866785	Bacteroidota	Environmental	Terrestrial	Unclassified	Soil			5100864	4695
2585428045	Bacteria	Permanent Draft	Populus root and rhizosphere microbial communities from Tennessee, USA	Chryseobacterium sp. OV705	DOE Joint Genome Institute (JGI)	2585428045	Weeksellaceae	Chryseobacterium	Flavobacteriia	Flavobacteriales	1500289	Bacteroidota	Host-associated	Plants	Rhizosphere	Roots			5203023	4745
2582581873	Bacteria	Permanent Draft	Populus root and rhizosphere microbial communities from Tennessee, USA	Chryseobacterium sp. OV259	DOE Joint Genome Institute (JGI)	2582581873	Weeksellaceae	Chryseobacterium	Flavobacteriia	Flavobacteriales	1500286	Bacteroidota	Host-associated	Plants	Rhizosphere	Roots			3032664	2902
2932737147	Bacteria	Permanent Draft	Exploring microbial biodiversity for novel pathways involved in the catabolism of aromatic compounds derived from lignin	Chryseobacterium sp. H1D6B	DOE Joint Genome Institute (JGI)	2932737147	Weeksellaceae	Chryseobacterium	Flavobacteriia	Flavobacteriales	2940588	Bacteroidota	Environmental	Terrestrial	Unclassified	Soil			4556317	4313
2903154907	Bacteria	Permanent Draft	Chryseobacterium sp. c4a genome sequencing	Chryseobacterium sp. c4a	National Taiwan University	2903154907	Weeksellaceae	Chryseobacterium	Flavobacteriia	Flavobacteriales	1573582	Bacteroidota	Environmental	Terrestrial	Unclassified	Soil			5409513	5043
2871720351	Bacteria	Permanent Draft	Chryseobacterium sp. KLBC 52 genome sequencing	Chryseobacterium sp. KLBC 52	Southwest Forestry University	2871720351	Weeksellaceae	Chryseobacterium	Flavobacteriia	Flavobacteriales	1862702	Bacteroidota	Host-associated	Plants	Nodule	Roots			4862476	4496
2775506739	Bacteria	Permanent Draft	Sorghum-associated microbial communities from plants grown in Nebraska, USA	Chryseobacterium sp. 1335	DOE Joint Genome Institute (JGI)	2775506739	Weeksellaceae	Chryseobacterium	Flavobacteriia	Flavobacteriales	2183928	Bacteroidota	Host-associated	Plants	Unclassified	Roots			3855222	3625
2684623144	Bacteria	Finished	Chryseobacterium sp. IHB B 17019 genome sequencing and assembly	Chryseobacterium sp. IHB B 17019	CSIR-Institute of Himalayan Bioresource Technology	2684623144	Weeksellaceae	Chryseobacterium	Flavobacteriia	Flavobacteriales	1721091	Bacteroidota	Environmental	Terrestrial	Unclassified	Soil			4077766	3905
2684622910	Bacteria	Permanent Draft	Genomic Encyclopedia of Archaeal and Bacterial Type Strains, Phase II (KMG-II): from individual species to whole genera	Chryseobacterium oleae DSM 25575	DOE Joint Genome Institute (JGI)	2684622910	Weeksellaceae	Chryseobacterium	Flavobacteriia	Flavobacteriales	491207	Bacteroidota	Host-associated	Plants	Unclassified	Unclassified			5284689	4869

## Sheet: S4 - Soil plant MGs
Domain	Sequencing Status	Study Name	Genome Name / Sample Name	Sequencing Center	IMG Genome ID	Genome Size * assembled	Gene Count * assembled
*Microbiome	Draft	Switchgrass rhizosphere microbial communities from Michigan, USA	Switchgrass rhizosphere bacterial communities from Rose Lake, Michigan, USA - RL2 v1	DOE Joint Genome Institute (JGI)	2162886007	221354755	298539
*Microbiome	Permanent Draft	Arabidopsis rhizosphere microbial communities from the University of North Carolina	Arabidopsis rhizosphere microbial communities from the University of North Carolina - sample Wild type Col-0 v1	DOE Joint Genome Institute (JGI)	2209111006	154761297	433286
*Microbiome	Draft	Arabidopsis rhizosphere microbial communities from the University of North Carolina	Arabidopsis rhizosphere microbial communities from the University of North Carolina - sample from Arabidopsis cpr5 old rhizosphere	DOE Joint Genome Institute (JGI)	3300000041	1395525908	13971496
*Microbiome	Draft	Arabidopsis rhizosphere microbial communities from the University of North Carolina	Arabidopsis rhizosphere soil microbial communities from the University of North Carolina, USA - sample from Arabidopsis soil young	DOE Joint Genome Institute (JGI)	3300000042	343400195	3349205
*Microbiome	Draft	Arabidopsis rhizosphere microbial communities from the University of North Carolina	Arabidopsis rhizosphere microbial communities from the University of North Carolina - sample from Arabidopsis cpr5 young rhizosphere	DOE Joint Genome Institute (JGI)	3300000043	2597644983	27481156
*Microbiome	Draft	Arabidopsis rhizosphere microbial communities from the University of North Carolina	Arabidopsis rhizosphere microbial communities from the University of North Carolina, USA - sample from Arabidopsis soil old	DOE Joint Genome Institute (JGI)	3300000044	1073873238	10548504
*Microbiome	Draft	Arabidopsis rhizosphere microbial communities from the University of North Carolina	Arabidopsis rhizosphere microbial communities from the University of North Carolina - sample from Arabidopsis Col-0 old rhizosphere	DOE Joint Genome Institute (JGI)	3300000045	378331484	3734511
*Microbiome	Permanent Draft	Quercus rhizosphere microbial communities from Sierra Nevada National Park, Granada, Spain	Quercus rhizosphere microbial communities from Sierra Nevada National Park, Granada, Spain - CNA_Illumina_Assembled	Beijing Genomics Institute (BGI), Lifesequencing S.L.	3300000532	71970797	238586
*Microbiome	Permanent Draft	Quercus rhizosphere microbial communities from Sierra Nevada National Park, Granada, Spain	Quercus rhizosphere microbial communities from Sierra Nevada National Park, Granada, Spain - CNX_Illumina_Assembled	Beijing Genomics Institute (BGI), Lifesequencing S.L.	3300000545	84476983	290469
*Microbiome	Permanent Draft	Quercus rhizosphere microbial communities from Sierra Nevada National Park, Granada, Spain	Quercus rhizosphere microbial communities from Sierra Nevada National Park, Granada, Spain - LJN_Illumina_Assembled	Beijing Genomics Institute (BGI), Lifesequencing S.L.	3300000546	113208407	331155
*Microbiome	Permanent Draft	Quercus rhizosphere microbial communities from Sierra Nevada National Park, Granada, Spain	Quercus rhizosphere microbial communities from Sierra Nevada National Park, Granada, Spain - LJQ_Illumina_Assembled	Beijing Genomics Institute (BGI), Lifesequencing S.L.	3300000549	150678636	462290
*Microbiome	Draft	Arabidopsis rhizosphere microbial communities from the University of North Carolina	Arabidopsis rhizosphere microbial communities from the University of North Carolina - sample from Col-0 young rhizosphere DNA	DOE Joint Genome Institute (JGI)	3300000652	16338058104	97883182
*Microbiome	Permanent Draft	Corn, switchgrass and miscanthus rhizosphere microbial communities from Kellogg Biological Station, Michigan, USA	Corn rhizosphere microbial communities from Kellogg Biological Station, Michigan, USA - C7	DOE Joint Genome Institute (JGI)	3300001915	8759309081	48383878
*Microbiome	Permanent Draft	Corn, switchgrass and miscanthus rhizosphere microbial communities from Kellogg Biological Station, Michigan, USA	Miscanthus rhizosphere microbial communities from Kellogg Biological Station, Michigan, USA - M5	DOE Joint Genome Institute (JGI)	3300001977	13589888559	71764272
*Microbiome	Permanent Draft	Corn, switchgrass and miscanthus rhizosphere microbial communities from Kellogg Biological Station, Michigan, USA	Corn rhizosphere microbial communities from Kellogg Biological Station, Michigan, USA - C6	DOE Joint Genome Institute (JGI)	3300001979	15345626404	76872612
*Microbiome	Permanent Draft	Corn, switchgrass and miscanthus rhizosphere microbial communities from Kellogg Biological Station, Michigan, USA	Corn rhizosphere microbial communities from Kellogg Biological Station, Michigan, USA - C5	DOE Joint Genome Institute (JGI)	3300001989	12410678363	60459076
*Microbiome	Permanent Draft	Corn, switchgrass and miscanthus rhizosphere microbial communities from Kellogg Biological Station, Michigan, USA	Corn rhizosphere microbial communities from Kellogg Biological Station, Michigan, USA - C3	DOE Joint Genome Institute (JGI)	3300001990	14616709645	73681408
*Microbiome	Permanent Draft	Corn, switchgrass and miscanthus rhizosphere microbial communities from Kellogg Biological Station, Michigan, USA	Corn rhizosphere microbial communities from Kellogg Biological Station, Michigan, USA - C1	DOE Joint Genome Institute (JGI)	3300002067	10021025477	49936877
*Microbiome	Permanent Draft	Corn, switchgrass and miscanthus rhizosphere microbial communities from Kellogg Biological Station, Michigan, USA	Miscanthus rhizosphere microbial communities from Kellogg Biological Station, Michigan, USA - M4	DOE Joint Genome Institute (JGI)	3300002073	13469646091	69456780
*Microbiome	Permanent Draft	Corn, switchgrass and miscanthus rhizosphere microbial communities from Kellogg Biological Station, Michigan, USA	Switchgrass rhizosphere microbial communities from Kellogg Biological Station, Michigan, USA - S1	DOE Joint Genome Institute (JGI)	3300002074	13613023868	69671945
*Microbiome	Permanent Draft	Corn, switchgrass and miscanthus rhizosphere microbial communities from Kellogg Biological Station, Michigan, USA	Corn rhizosphere microbial communities from Kellogg Biological Station, Michigan, USA - C4	DOE Joint Genome Institute (JGI)	3300002075	14853265596	73023275
*Microbiome	Permanent Draft	Corn, switchgrass and miscanthus rhizosphere microbial communities from Kellogg Biological Station, Michigan, USA	Switchgrass rhizosphere microbial communities from Kellogg Biological Station, Michigan, USA, with PhiX - S5	DOE Joint Genome Institute (JGI)	3300002126	8240551392	41492940
*Microbiome	Permanent Draft	Corn, switchgrass and miscanthus rhizosphere microbial communities from Kellogg Biological Station, Michigan, USA	Miscanthus rhizosphere microbial communities from Kellogg Biological Station, Michigan, USA, with PhiX- M7	DOE Joint Genome Institute (JGI)	3300002155	15511847919	83252103
*Microbiome	Permanent Draft	Corn, switchgrass and miscanthus rhizosphere microbial communities from Kellogg Biological Station, Michigan, USA	Switchgrass rhizosphere microbial communities from Kellogg Biological Station, Michigan, USA, with PhiX - S2	DOE Joint Genome Institute (JGI)	3300002239	15101640991	73641950
*Microbiome	Permanent Draft	Corn, switchgrass and miscanthus rhizosphere microbial communities from Kellogg Biological Station, Michigan, USA	Miscanthus rhizosphere microbial communities from Kellogg Biological Station, Michigan, USA - M1	DOE Joint Genome Institute (JGI)	3300002244	16369820752	82496782
*Microbiome	Permanent Draft	Corn, switchgrass and miscanthus rhizosphere microbial communities from Kellogg Biological Station, Michigan, USA	Switchgrass rhizosphere microbial communities from Kellogg Biological Station, Michigan, USA - S6	DOE Joint Genome Institute (JGI)	3300002459	9245744152	39540060
*Microbiome	Permanent Draft	Arabidopsis, maize, boechera and miscanthus rhizosphere microbial communities from different US locations	Arabidopsis root microbial communities from the University of North Carolina, USA - plate scrape CL_Col_mLB	DOE Joint Genome Institute (JGI)	3300002704	134818103	516946
*Microbiome	Permanent Draft	Arabidopsis, maize, boechera and miscanthus rhizosphere microbial communities from different US locations	Arabidopsis root microbial communities from the University of North Carolina, USA - plate scrape CL_Col_mMS	DOE Joint Genome Institute (JGI)	3300002705	286467071	869226
*Microbiome	Permanent Draft	Arabidopsis, maize, boechera and miscanthus rhizosphere microbial communities from different US locations	Arabidopsis root microbial communities from the University of North Carolina, USA - plate scrape CL_Col_mTSA	DOE Joint Genome Institute (JGI)	3300002738	225011772	719145
*Microbiome	Permanent Draft	Arabidopsis, maize, boechera and miscanthus rhizosphere microbial communities from different US locations	Arabidopsis root microbial communities from the University of North Carolina, USA - plate scrape CL_Col_mCL	DOE Joint Genome Institute (JGI)	3300002741	406353405	1517928
*Microbiome	Permanent Draft	Arabidopsis, maize, boechera and miscanthus rhizosphere microbial communities from different US locations	Arabidopsis root microbial communities from the University of North Carolina, USA - plate scrape CL_Cvi_mLB	DOE Joint Genome Institute (JGI)	3300002771	64003529	186310
*Microbiome	Permanent Draft	Arabidopsis, maize, boechera and miscanthus rhizosphere microbial communities from different US locations	Arabidopsis root microbial communities from the University of North Carolina, USA - plate scrape CL_Cvi_mMS	DOE Joint Genome Institute (JGI)	3300002772	187561240	606634
*Microbiome	Permanent Draft	Arabidopsis, maize, boechera and miscanthus rhizosphere microbial communities from different US locations	Arabidopsis root microbial communities from the University of North Carolina, USA - plate scrape MF_Col_mMS	DOE Joint Genome Institute (JGI)	3300002773	342856258	1116645
*Microbiome	Permanent Draft	Arabidopsis, maize, boechera and miscanthus rhizosphere microbial communities from different US locations	Arabidopsis root microbial communities from the University of North Carolina, USA - plate scrape MF_Col_mTSA	DOE Joint Genome Institute (JGI)	3300002774	444213143	1645199
*Microbiome	Permanent Draft	Arabidopsis, maize, boechera and miscanthus rhizosphere microbial communities from different US locations	Arabidopsis root microbial communities from the University of North Carolina, USA - plate scrape MF_Col_mLB	DOE Joint Genome Institute (JGI)	3300003187	813173134	2460008
*Microbiome	Permanent Draft	Tabebuia heterophylla rhizosphere microbial communities from the University of Puerto Rico	Tabebuia heterophylla rhizosphere microbial communities from the University of Puerto Rico - S4T2R2	DOE Joint Genome Institute (JGI)	3300003203	12081103216	53565611
*Microbiome	Permanent Draft	Arabidopsis, maize, boechera and miscanthus rhizosphere microbial communities from different US locations	Arabidopsis root microbial communities from the University of North Carolina, USA - plate scrape CL_Cvi_mCL	DOE Joint Genome Institute (JGI)	3300003214	425416145	1383210
*Microbiome	Permanent Draft	Arabidopsis, maize, boechera and miscanthus rhizosphere microbial communities from different US locations	Arabidopsis root microbial communities from the University of North Carolina, USA - plate scrape MF_Col_mMF	DOE Joint Genome Institute (JGI)	3300003215	809715082	2620002
*Microbiome	Permanent Draft	Arabidopsis thaliana rhizosphere microbial communities from the Joint Genome Institute, USA, that affect carbon cycling	Arabidopsis thaliana rhizosphere microbial communities from the Joint Genome Institute, USA, that affect carbon cycling - Endophyte Co-N S PM	DOE Joint Genome Institute (JGI)	3300003349	5507388252	24028115
*Microbiome	Permanent Draft	Arabidopsis, maize, boechera and miscanthus rhizosphere microbial communities from different US locations	Arabidopsis root microbial communities from the University of North Carolina, USA - plate scrape MF_Cvi_mMS	DOE Joint Genome Institute (JGI)	3300003354	732004787	2509647
*Microbiome	Permanent Draft	Arabidopsis thaliana rhizosphere microbial communities from the Joint Genome Institute, USA, that affect carbon cycling	Arabidopsis thaliana rhizosphere microbial communities from the Joint Genome Institute, USA, that affect carbon cycling - Inoculated plant M3 S PM	DOE Joint Genome Institute (JGI)	3300003371	5959677075	26702808
*Microbiome	Permanent Draft	Tabebuia heterophylla rhizosphere microbial communities from the University of Puerto Rico	Tabebuia heterophylla rhizosphere microbial communities from the University of Puerto Rico - S5T2R1	DOE Joint Genome Institute (JGI)	3300003373	10950729592	49255230
*Microbiome	Permanent Draft	Arabidopsis thaliana rhizosphere microbial communities from the Joint Genome Institute, USA, that affect carbon cycling	Arabidopsis thaliana rhizosphere microbial communities from the Joint Genome Institute, USA, that affect carbon cycling - Inoculated plant M1 S AM	DOE Joint Genome Institute (JGI)	3300003382	2222922892	9832871
*Microbiome	Permanent Draft	Arabidopsis thaliana rhizosphere microbial communities from the Joint Genome Institute, USA, that affect carbon cycling	Arabidopsis thaliana rhizosphere microbial communities from the Joint Genome Institute, USA, that affect carbon cycling - Inoculated plant M2 S AM	DOE Joint Genome Institute (JGI)	3300003383	2750653127	12264681
*Microbiome	Permanent Draft	Arabidopsis thaliana rhizosphere microbial communities from the Joint Genome Institute, USA, that affect carbon cycling	Arabidopsis thaliana rhizosphere microbial communities from the Joint Genome Institute, USA, that affect carbon cycling - Inoculated plant Co PM	DOE Joint Genome Institute (JGI)	3300003392	3258458805	14375701
*Microbiome	Permanent Draft	Arabidopsis thaliana rhizosphere microbial communities from the Joint Genome Institute, USA, that affect carbon cycling	Arabidopsis thaliana rhizosphere microbial communities from the Joint Genome Institute, USA, that affect carbon cycling - Inoculated plant M3 PM	DOE Joint Genome Institute (JGI)	3300003396	2771106070	12150557
*Microbiome	Permanent Draft	Arabidopsis thaliana rhizosphere microbial communities from the Joint Genome Institute, USA, that affect carbon cycling	Arabidopsis thaliana rhizosphere microbial communities from the Joint Genome Institute, USA, that affect carbon cycling - Inoculated plant Co AM	DOE Joint Genome Institute (JGI)	3300003398	3042487603	13565077
*Microbiome	Permanent Draft	Arabidopsis thaliana rhizosphere microbial communities from the Joint Genome Institute, USA, that affect carbon cycling	Arabidopsis thaliana rhizosphere microbial communities from the Joint Genome Institute, USA, that affect carbon cycling - Inoculated plant M1 AM	DOE Joint Genome Institute (JGI)	3300003400	3247479339	14346684
*Microbiome	Permanent Draft	Arabidopsis thaliana rhizosphere microbial communities from the Joint Genome Institute, USA, that affect carbon cycling	Arabidopsis thaliana rhizosphere microbial communities from the Joint Genome Institute, USA, that affect carbon cycling - Inoculated plant Co S AM	DOE Joint Genome Institute (JGI)	3300003504	4317014725	19406440
*Microbiome	Permanent Draft	Arabidopsis, maize, boechera and miscanthus rhizosphere microbial communities from different US locations	Arabidopsis root microbial communities from North Carolina, USA - plate scrape CL_Cvi_mLB_r2	DOE Joint Genome Institute (JGI)	3300003751	98458825	242637
*Microbiome	Permanent Draft	Arabidopsis, maize, boechera and miscanthus rhizosphere microbial communities from different US locations	Arabidopsis root microbial communities from North Carolina, USA - plate scrape CL_Cvi_mCL_r2	DOE Joint Genome Institute (JGI)	3300003752	207099288	613034
*Microbiome	Permanent Draft	Arabidopsis, maize, boechera and miscanthus rhizosphere microbial communities from different US locations	Arabidopsis root microbial communities from North Carolina, USA - plate scrape CL_Cvi_mMS_r2	DOE Joint Genome Institute (JGI)	3300003756	150841578	366608
*Microbiome	Permanent Draft	Arabidopsis, maize, boechera and miscanthus rhizosphere microbial communities from different US locations	Arabidopsis root microbial communities from North Carolina, USA - plate scrape CL_Col_mLB_r2	DOE Joint Genome Institute (JGI)	3300003758	197838194	577474
*Microbiome	Permanent Draft	Arabidopsis, maize, boechera and miscanthus rhizosphere microbial communities from different US locations	Arabidopsis root microbial communities from North Carolina, USA - plate scrape CL_Cvi_mMF_r2	DOE Joint Genome Institute (JGI)	3300003759	200745694	580698
*Microbiome	Permanent Draft	Arabidopsis, maize, boechera and miscanthus rhizosphere microbial communities from different US locations	Arabidopsis root microbial communities from North Carolina, USA - plate scrape CL_Col_mMS_r2	DOE Joint Genome Institute (JGI)	3300003760	201510995	622630
*Microbiome	Permanent Draft	Arabidopsis, maize, boechera and miscanthus rhizosphere microbial communities from different US locations	Arabidopsis root microbial communities from North Carolina, USA - plate scrape CL_Col_mTSA_r2	DOE Joint Genome Institute (JGI)	3300003761	268701756	785118
*Microbiome	Permanent Draft	Arabidopsis, maize, boechera and miscanthus rhizosphere microbial communities from different US locations	Arabidopsis root microbial communities from North Carolina, USA - plate scrape CL_Col_mMF_r2	DOE Joint Genome Institute (JGI)	3300003762	300390954	856517
*Microbiome	Permanent Draft	Arabidopsis, maize, boechera and miscanthus rhizosphere microbial communities from different US locations	Arabidopsis root microbial communities from North Carolina, USA - plate scrape CL_Col_mCL_r2	DOE Joint Genome Institute (JGI)	3300003763	312859747	939948
*Microbiome	Permanent Draft	Arabidopsis, maize, boechera and miscanthus rhizosphere microbial communities from different US locations	Arabidopsis root microbial communities from North Carolina, USA - plate scrape MF_Col_mTSA_r2	DOE Joint Genome Institute (JGI)	3300003773	462343546	1582664
*Microbiome	Permanent Draft	Arabidopsis, maize, boechera and miscanthus rhizosphere microbial communities from different US locations	Arabidopsis root microbial communities from North Carolina, USA - plate scrape MF_Cvi_mLB_r2	DOE Joint Genome Institute (JGI)	3300003781	590281597	1795862
*Microbiome	Permanent Draft	Arabidopsis, maize, boechera and miscanthus rhizosphere microbial communities from different US locations	Arabidopsis root microbial communities from North Carolina, USA - plate scrape MF_Col_mLB_r2	DOE Joint Genome Institute (JGI)	3300003784	542260127	1862759
*Microbiome	Permanent Draft	Arabidopsis, maize, boechera and miscanthus rhizosphere microbial communities from different US locations	Arabidopsis root microbial communities from North Carolina, USA - plate scrape MF_Col_mMS_r2	DOE Joint Genome Institute (JGI)	3300003790	666259337	2156893
*Microbiome	Permanent Draft	Arabidopsis, maize, boechera and miscanthus rhizosphere microbial communities from different US locations	Arabidopsis root microbial communities from North Carolina, USA - plate scrape MF_Cvi_mTSA_r2	DOE Joint Genome Institute (JGI)	3300003791	691998082	2185328
*Microbiome	Permanent Draft	Arabidopsis, maize, boechera and miscanthus rhizosphere microbial communities from different US locations	Arabidopsis root microbial communities from North Carolina, USA - plate scrape MF_Cvi_mCL_r2	DOE Joint Genome Institute (JGI)	3300003794	731443273	2226326
*Microbiome	Permanent Draft	Agave microbial communities from California, USA, and Mexico	Agave microbial communities from Guanajuato, Mexico - At.P.rz	DOE Joint Genome Institute (JGI)	3300003838	3649366340	14140043
*Microbiome	Permanent Draft	Arabidopsis, maize, boechera and miscanthus rhizosphere microbial communities from different US locations	Arabidopsis root microbial communities from North Carolina, USA - plate scrape CL_Cvi_mTSA_r2	DOE Joint Genome Institute (JGI)	3300003841	156365321	420582
*Microbiome	Permanent Draft	Agave microbial communities from California, USA, and Mexico	Agave microbial communities from Guanajuato, Mexico - Mg.Sf.rz	DOE Joint Genome Institute (JGI)	3300003846	4496960619	17575863
*Microbiome	Permanent Draft	Agave microbial communities from California, USA, and Mexico	Agave microbial communities from Guanajuato, Mexico - Or.Sf.rz	DOE Joint Genome Institute (JGI)	3300003848	7438057024	29518094
*Microbiome	Permanent Draft	Agave microbial communities from California, USA, and Mexico	Agave microbial communities from Guanajuato, Mexico - As.Sf.rz	DOE Joint Genome Institute (JGI)	3300003849	8932970796	35887378
*Microbiome	Permanent Draft	Agave microbial communities from California, USA, and Mexico	Agave microbial communities from Guanajuato, Mexico - At.Am.rz	DOE Joint Genome Institute (JGI)	3300003856	1799344499	6819981
*Microbiome	Permanent Draft	Agave microbial communities from California, USA, and Mexico	Agave microbial communities from Guanajuato, Mexico - Or.Ma.rz	DOE Joint Genome Institute (JGI)	3300003857	6879053296	27002920
*Microbiome	Permanent Draft	Tabebuia heterophylla rhizosphere microbial communities from the University of Puerto Rico	Tabebuia heterophylla rhizosphere microbial communities from the University of Puerto Rico - S3T2R1	DOE Joint Genome Institute (JGI)	3300003911	12077636969	52672064
*Microbiome	Permanent Draft	Agave microbial communities from California, USA, and Mexico	Agave microbial communities from Guanajuato, Mexico - As.Ma.rz	DOE Joint Genome Institute (JGI)	3300004016	7645040970	30187009
*Microbiome	Permanent Draft	Arabidopsis, maize, boechera and miscanthus rhizosphere microbial communities from different US locations	Arabidopsis root microbial communities from North Carolina, USA - plate scrape MF_Cvi_mMF_r2	DOE Joint Genome Institute (JGI)	3300004625	278146237	798582
*Microbiome	Permanent Draft	Arabidopsis, maize, boechera and miscanthus rhizosphere microbial communities from different US locations	Arabidopsis root microbial communities from the University of North Carolina, USA - plate scrape MF_Cvi_mMF (version 2) (version 3)	DOE Joint Genome Institute (JGI)	3300005262	600972620	1538418
*Microbiome	Draft	Switchgrass rhizosphere microbial communities from Michigan, USA	Switchgrass rhizosphere microbial communities from Buena Vista Grasslands Wildlife Area, Michigan, USA - BV2.1 v1	DOE Joint Genome Institute (JGI)	3300005272	54412912	116766
*Microbiome	Permanent Draft	Miscanthus rhizosphere microbial communities from Kellogg Biological Station, Michigan State University, USA	Miscanthus rhizosphere microbial communities from Kellogg Biological Station, MSU, sample Rhizosphere Soil Replicate 2: eDNA_1 v2 (version 2)	DOE Joint Genome Institute (JGI)	3300005288	1118706501	2640334
*Microbiome	Draft	Switchgrass rhizosphere microbial communities from Michigan, USA	Switchgrass rhizosphere bacterial communities from Rose Lake, Michigan, USA - RL2 v2 (version 2)	DOE Joint Genome Institute (JGI)	3300005289	1893966992	4682308
*Microbiome	Permanent Draft	Miscanthus rhizosphere microbial communities from Kellogg Biological Station, Michigan State University, USA	Miscanthus rhizosphere microbial communities from Kellogg Biological Station, MSU, sample Rhizosphere Soil Replicate 1: eDNA_1 v3 (version 3)	DOE Joint Genome Institute (JGI)	3300005290	1848353117	4716021
*Microbiome	Permanent Draft	Miscanthus rhizosphere microbial communities from Kellogg Biological Station, Michigan State University, USA	Miscanthus rhizosphere microbial communities from Kellogg Biological Station, MSU, sample Bulk Soil Replicate 1 : eDNA_1 v2 (version 2)	DOE Joint Genome Institute (JGI)	3300005293	2324669068	5721892
*Microbiome	Draft	Switchgrass rhizosphere microbial communities from Michigan, USA	Switchgrass rhizosphere bacterial communities from Rose Lake, Michigan, USA - RL3 v2 (version 2)	DOE Joint Genome Institute (JGI)	3300005295	2653696186	6996297
*Microbiome	Permanent Draft	Corn, switchgrass and miscanthus rhizosphere microbial communities from Kellogg Biological Station, Michigan, USA	Corn rhizosphere microbial communities from Kellogg Biological Station, Michigan, USA - KBS C1-3 metaG	DOE Joint Genome Institute (JGI)	3300005327	10505093375	37169749
*Microbiome	Permanent Draft	Corn, switchgrass and miscanthus rhizosphere microbial communities from Kellogg Biological Station, Michigan, USA	Miscanthus rhizosphere microbial communities from Kellogg Biological Station, Michigan, USA - KBS M5-3 metaG	DOE Joint Genome Institute (JGI)	3300005328	10606032119	38838870
*Microbiome	Permanent Draft	Corn, switchgrass and miscanthus rhizosphere microbial communities from Kellogg Biological Station, Michigan, USA	Corn rhizosphere microbial communities from Kellogg Biological Station, Michigan, USA - KBS C7.1-3L metaG	DOE Joint Genome Institute (JGI)	3300005329	12368875384	42588291
*Microbiome	Permanent Draft	Corn, switchgrass and miscanthus rhizosphere microbial communities from Kellogg Biological Station, Michigan, USA	Switchgrass rhizosphere microbial communities from Kellogg Biological Station, Michigan, USA - KBS S3-3H metaG	DOE Joint Genome Institute (JGI)	3300005330	11044339118	39664563
*Microbiome	Permanent Draft	Corn, switchgrass and miscanthus rhizosphere microbial communities from Kellogg Biological Station, Michigan, USA	Switchgrass rhizosphere microbial communities from Kellogg Biological Station, Michigan, USA - KBS S6-3 metaG	DOE Joint Genome Institute (JGI)	3300005331	12190096986	43011189
*Microbiome	Permanent Draft	Corn, switchgrass and miscanthus rhizosphere microbial communities from Kellogg Biological Station, Michigan, USA	Miscanthus rhizosphere microbial communities from Kellogg Biological Station, Michigan, USA - KBS M6-3 metaG	DOE Joint Genome Institute (JGI)	3300005333	5958048037	21313333
*Microbiome	Permanent Draft	Corn, switchgrass and miscanthus rhizosphere microbial communities from Kellogg Biological Station, Michigan, USA	Miscanthus rhizosphere microbial communities from Kellogg Biological Station, Michigan, USA - KBS Miscanthus M5-2	DOE Joint Genome Institute (JGI)	3300005334	8199549768	27079958
*Microbiome	Permanent Draft	Corn, switchgrass and miscanthus rhizosphere microbial communities from Kellogg Biological Station, Michigan, USA	Switchgrass rhizosphere microbial communities from Kellogg Biological Station, Michigan, USA - KBS S2-3 metaG	DOE Joint Genome Institute (JGI)	3300005335	9688351010	35750336
*Microbiome	Permanent Draft	Corn, switchgrass and miscanthus rhizosphere microbial communities from Kellogg Biological Station, Michigan, USA	Corn rhizosphere microbial communities from Kellogg Biological Station, Michigan, USA - KBS C7-3B metaG	DOE Joint Genome Institute (JGI)	3300005336	11830211510	42011050
*Microbiome	Permanent Draft	Corn, switchgrass and miscanthus rhizosphere microbial communities from Kellogg Biological Station, Michigan, USA	Corn rhizosphere microbial communities from Kellogg Biological Station, Michigan, USA - KBS C6-3L metaG	DOE Joint Genome Institute (JGI)	3300005337	15681109411	57799283
*Microbiome	Permanent Draft	Corn, switchgrass and miscanthus rhizosphere microbial communities from Kellogg Biological Station, Michigan, USA	Miscanthus rhizosphere microbial communities from Kellogg Biological Station, Michigan, USA - KBS Miscanthus M4-2	DOE Joint Genome Institute (JGI)	3300005338	14792954440	53459248
*Microbiome	Permanent Draft	Corn, switchgrass and miscanthus rhizosphere microbial communities from Kellogg Biological Station, Michigan, USA	Corn rhizosphere microbial communities from Kellogg Biological Station, Michigan, USA - KBS C3-3 metaG	DOE Joint Genome Institute (JGI)	3300005339	12065803288	44147500
*Microbiome	Permanent Draft	Corn, switchgrass and miscanthus rhizosphere microbial communities from Kellogg Biological Station, Michigan, USA	Switchgrass rhizosphere microbial communities from Kellogg Biological Station, Michigan, USA - KBS S2-3H metaG	DOE Joint Genome Institute (JGI)	3300005340	12543947973	44279747
*Microbiome	Permanent Draft	Corn, switchgrass and miscanthus rhizosphere microbial communities from Kellogg Biological Station, Michigan, USA	Corn, switchgrass and miscanthus rhizosphere microbial communities from Kellogg Biological Station, Michigan, USA - KBS K1-10-1 metaG	DOE Joint Genome Institute (JGI)	3300005341	11548604499	44472336
*Microbiome	Permanent Draft	Corn, switchgrass and miscanthus rhizosphere microbial communities from Kellogg Biological Station, Michigan, USA	Corn rhizosphere microbial communities from Kellogg Biological Station, Michigan, USA - KBS C4-3 metaG	DOE Joint Genome Institute (JGI)	3300005344	12382968392	45251696
*Microbiome	Permanent Draft	Corn, switchgrass and miscanthus rhizosphere microbial communities from Kellogg Biological Station, Michigan, USA	Corn, switchgrass and miscanthus rhizosphere microbial communities from Kellogg Biological Station, Michigan, USA - KBS K1-10-2 metaG	DOE Joint Genome Institute (JGI)	3300005345	12153233466	46001291
*Microbiome	Permanent Draft	Corn, switchgrass and miscanthus rhizosphere microbial communities from Kellogg Biological Station, Michigan, USA	Switchgrass rhizosphere microbial communities from Kellogg Biological Station, Michigan, USA - KBS S4-3 metaG	DOE Joint Genome Institute (JGI)	3300005347	13185388857	46967119
*Microbiome	Permanent Draft	Corn, switchgrass and miscanthus rhizosphere microbial communities from Kellogg Biological Station, Michigan, USA	Switchgrass rhizosphere microbial communities from Kellogg Biological Station, Michigan, USA - KBS S5-3 metaG	DOE Joint Genome Institute (JGI)	3300005353	9182279210	30973230
*Microbiome	Permanent Draft	Corn, switchgrass and miscanthus rhizosphere microbial communities from Kellogg Biological Station, Michigan, USA	Miscanthus rhizosphere microbial communities from Kellogg Biological Station, Michigan, USA - KBS M4-3 metaG	DOE Joint Genome Institute (JGI)	3300005354	11649634872	40784388
*Microbiome	Permanent Draft	Corn, switchgrass and miscanthus rhizosphere microbial communities from Kellogg Biological Station, Michigan, USA	Switchgrass rhizosphere microbial communities from Kellogg Biological Station, Michigan, USA - KBS S7-3 metaG	DOE Joint Genome Institute (JGI)	3300005355	12678524934	45483326
*Microbiome	Permanent Draft	Corn, switchgrass and miscanthus rhizosphere microbial communities from Kellogg Biological Station, Michigan, USA	Miscanthus rhizosphere microbial communities from Kellogg Biological Station, Michigan, USA - KBS M3-3 metaG	DOE Joint Genome Institute (JGI)	3300005356	12754574641	45800083
*Microbiome	Permanent Draft	Corn, switchgrass and miscanthus rhizosphere microbial communities from Kellogg Biological Station, Michigan, USA	Miscanthus rhizosphere microbial communities from Kellogg Biological Station, Michigan, USA - KBS M2-3 metaG	DOE Joint Genome Institute (JGI)	3300005364	12954170899	46213015
*Microbiome	Permanent Draft	Corn, switchgrass and miscanthus rhizosphere microbial communities from Kellogg Biological Station, Michigan, USA	Switchgrass rhizosphere microbial communities from Kellogg Biological Station, Michigan, USA - KBS S1-3H metaG	DOE Joint Genome Institute (JGI)	3300005365	12944986880	48190558
*Microbiome	Permanent Draft	Corn, switchgrass and miscanthus rhizosphere microbial communities from Kellogg Biological Station, Michigan, USA	Corn rhizosphere microbial communities from Kellogg Biological Station, Michigan, USA - KBS C2-3 metaG	DOE Joint Genome Institute (JGI)	3300005366	13231178643	48514170
*Microbiome	Permanent Draft	Corn, switchgrass and miscanthus rhizosphere microbial communities from Kellogg Biological Station, Michigan, USA	Switchgrass rhizosphere microbial communities from Kellogg Biological Station, Michigan, USA - KBS S3-3 metaG	DOE Joint Genome Institute (JGI)	3300005367	14027559193	50902483
*Microbiome	Permanent Draft	Corn, switchgrass and miscanthus rhizosphere microbial communities from Kellogg Biological Station, Michigan, USA	Corn, switchgrass and miscanthus rhizosphere microbial communities from Kellogg Biological Station, Michigan, USA - LAR L8-3 metaG	DOE Joint Genome Institute (JGI)	3300005435	10641878624	35485936
*Microbiome	Permanent Draft	Corn, switchgrass and miscanthus rhizosphere microbial communities from Kellogg Biological Station, Michigan, USA	Corn, switchgrass and miscanthus rhizosphere microbial communities from Kellogg Biological Station, Michigan, USA - LAR L8-2 metaG	DOE Joint Genome Institute (JGI)	3300005436	11444142988	39056243
*Microbiome	Permanent Draft	Corn, switchgrass and miscanthus rhizosphere microbial communities from Kellogg Biological Station, Michigan, USA	Corn, switchgrass and miscanthus rhizosphere microbial communities from Kellogg Biological Station, Michigan, USA - KBS K5-10-2 metaG	DOE Joint Genome Institute (JGI)	3300005438	10841347840	39897306
*Microbiome	Permanent Draft	Corn, switchgrass and miscanthus rhizosphere microbial communities from Kellogg Biological Station, Michigan, USA	Corn, switchgrass and miscanthus rhizosphere microbial communities from Kellogg Biological Station, Michigan, USA - LAR L5-3 metaG	DOE Joint Genome Institute (JGI)	3300005439	12113463422	43339395
*Microbiome	Permanent Draft	Corn, switchgrass and miscanthus rhizosphere microbial communities from Kellogg Biological Station, Michigan, USA	Corn, switchgrass and miscanthus rhizosphere microbial communities from Kellogg Biological Station, Michigan, USA - KBS K5-25-3 metaG	DOE Joint Genome Institute (JGI)	3300005440	14194034904	52701248
*Microbiome	Permanent Draft	Corn, switchgrass and miscanthus rhizosphere microbial communities from Kellogg Biological Station, Michigan, USA	Corn, switchgrass and miscanthus rhizosphere microbial communities from Kellogg Biological Station, Michigan, USA - KBS K1-25-1 metaG	DOE Joint Genome Institute (JGI)	3300005444	12302720977	44620690
*Microbiome	Permanent Draft	Corn, switchgrass and miscanthus rhizosphere microbial communities from Kellogg Biological Station, Michigan, USA	Corn, switchgrass and miscanthus rhizosphere microbial communities from Kellogg Biological Station, Michigan, USA - KBS K5-50-3 metaG	DOE Joint Genome Institute (JGI)	3300005445	11823927036	41064311
*Microbiome	Permanent Draft	Corn, switchgrass and miscanthus rhizosphere microbial communities from Kellogg Biological Station, Michigan, USA	Corn rhizosphere microbial communities from Kellogg Biological Station, Michigan, USA - KBS C6-3 metaG	DOE Joint Genome Institute (JGI)	3300005455	13625405416	49680171
*Microbiome	Permanent Draft	Corn, switchgrass and miscanthus rhizosphere microbial communities from Kellogg Biological Station, Michigan, USA	Miscanthus rhizosphere microbial communities from Kellogg Biological Station, Michigan, USA - KBS M7-3 metaG	DOE Joint Genome Institute (JGI)	3300005456	13930058325	50154802
*Microbiome	Permanent Draft	Corn, switchgrass and miscanthus rhizosphere microbial communities from Kellogg Biological Station, Michigan, USA	Corn rhizosphere microbial communities from Kellogg Biological Station, Michigan, USA - KBS C5-3 metaG	DOE Joint Genome Institute (JGI)	3300005457	9091823867	30983541
*Microbiome	Permanent Draft	Corn, switchgrass and miscanthus rhizosphere microbial communities from Kellogg Biological Station, Michigan, USA	Corn rhizosphere microbial communities from Kellogg Biological Station, Michigan, USA - KBS C8-3B metaG	DOE Joint Genome Institute (JGI)	3300005458	10150965029	34299968
*Microbiome	Permanent Draft	Corn, switchgrass and miscanthus rhizosphere microbial communities from Kellogg Biological Station, Michigan, USA	Miscanthus rhizosphere microbial communities from Kellogg Biological Station, Michigan, USA - KBS Miscanthus M3-2	DOE Joint Genome Institute (JGI)	3300005459	14735454665	53165408
*Microbiome	Permanent Draft	Corn, switchgrass and miscanthus rhizosphere microbial communities from Kellogg Biological Station, Michigan, USA	Switchgrass rhizosphere microbial communities from Kellogg Biological Station, Michigan, USA - KBS S1-3L metaG	DOE Joint Genome Institute (JGI)	3300005466	8027444228	27299691
*Microbiome	Permanent Draft	Corn, switchgrass and miscanthus rhizosphere microbial communities from Kellogg Biological Station, Michigan, USA	Corn, switchgrass and miscanthus rhizosphere microbial communities from Kellogg Biological Station, Michigan, USA - KBS K5-50-1 metaG	DOE Joint Genome Institute (JGI)	3300005467	10677504967	36505617
*Microbiome	Permanent Draft	Corn, switchgrass and miscanthus rhizosphere microbial communities from Kellogg Biological Station, Michigan, USA	Corn, switchgrass and miscanthus rhizosphere microbial communities from Kellogg Biological Station, Michigan, USA - KBS K5-50-2 metaG	DOE Joint Genome Institute (JGI)	3300005468	10868510821	36511491
*Microbiome	Permanent Draft	Corn, switchgrass and miscanthus rhizosphere microbial communities from Kellogg Biological Station, Michigan, USA	Corn, switchgrass and miscanthus rhizosphere microbial communities from Kellogg Biological Station, Michigan, USA - KBS K1-50-2 metaG	DOE Joint Genome Institute (JGI)	3300005471	11080883478	38827652
*Microbiome	Permanent Draft	Corn, switchgrass and miscanthus rhizosphere microbial communities from Kellogg Biological Station, Michigan, USA	Corn, switchgrass and miscanthus rhizosphere microbial communities from Kellogg Biological Station, Michigan, USA - KBS K1-50-3 metaG	DOE Joint Genome Institute (JGI)	3300005518	11501559131	40488062
*Microbiome	Permanent Draft	Corn, switchgrass and miscanthus rhizosphere microbial communities from Kellogg Biological Station, Michigan, USA	Corn rhizosphere microbial communities from Kellogg Biological Station, Michigan, USA - KBS C6-3B metaG	DOE Joint Genome Institute (JGI)	3300005530	11906125805	41289314
*Microbiome	Permanent Draft	Corn, switchgrass and miscanthus rhizosphere microbial communities from Kellogg Biological Station, Michigan, USA	Corn rhizosphere microbial communities from Kellogg Biological Station, Michigan, USA - KBS C7.2-3L metaG	DOE Joint Genome Institute (JGI)	3300005535	12642102916	44146262
*Microbiome	Permanent Draft	Corn, switchgrass and miscanthus rhizosphere microbial communities from Kellogg Biological Station, Michigan, USA	Corn, switchgrass and miscanthus rhizosphere microbial communities from Kellogg Biological Station, Michigan, USA - KBS K1-50-1 metaG	DOE Joint Genome Institute (JGI)	3300005536	12416382116	44886783
*Microbiome	Permanent Draft	Corn, switchgrass and miscanthus rhizosphere microbial communities from Kellogg Biological Station, Michigan, USA	Corn rhizosphere microbial communities from Kellogg Biological Station, Michigan, USA - KBS Corn C3-2	DOE Joint Genome Institute (JGI)	3300005539	13214731075	45882534
*Microbiome	Permanent Draft	Corn, switchgrass and miscanthus rhizosphere microbial communities from Kellogg Biological Station, Michigan, USA	Miscanthus rhizosphere microbial communities from Kellogg Biological Station, Michigan, USA - KBS M1-3 metaG	DOE Joint Genome Institute (JGI)	3300005543	12258736797	46598191
*Microbiome	Permanent Draft	Corn, switchgrass and miscanthus rhizosphere microbial communities from Kellogg Biological Station, Michigan, USA	Switchgrass rhizosphere microbial communities from Kellogg Biological Station, Michigan, USA - KBS S2-3L metaG	DOE Joint Genome Institute (JGI)	3300005544	12921423852	46938648
*Microbiome	Permanent Draft	Corn, switchgrass and miscanthus rhizosphere microbial communities from Kellogg Biological Station, Michigan, USA	Corn, switchgrass and miscanthus rhizosphere microbial communities from Kellogg Biological Station, Michigan, USA - KBS K1-25-2 metaG	DOE Joint Genome Institute (JGI)	3300005545	12825100139	47113693
*Microbiome	Permanent Draft	Corn, switchgrass and miscanthus rhizosphere microbial communities from Kellogg Biological Station, Michigan, USA	Corn, switchgrass and miscanthus rhizosphere microbial communities from Kellogg Biological Station, Michigan, USA - KBS K1-25-3 metaG	DOE Joint Genome Institute (JGI)	3300005546	13165068446	47618021
*Microbiome	Permanent Draft	Corn, switchgrass and miscanthus rhizosphere microbial communities from Kellogg Biological Station, Michigan, USA	Corn, switchgrass and miscanthus rhizosphere microbial communities from Kellogg Biological Station, Michigan, USA - KBS K1-10-3 metaG	DOE Joint Genome Institute (JGI)	3300005547	12982464245	48372413
*Microbiome	Permanent Draft	Corn, switchgrass and miscanthus rhizosphere microbial communities from Kellogg Biological Station, Michigan, USA	Switchgrass rhizosphere microbial communities from Kellogg Biological Station, Michigan, USA - KBS S1-3 metaG	DOE Joint Genome Institute (JGI)	3300005548	13175020944	48566591
*Microbiome	Permanent Draft	Corn, switchgrass and miscanthus rhizosphere microbial communities from Kellogg Biological Station, Michigan, USA	Corn, switchgrass and miscanthus rhizosphere microbial communities from Kellogg Biological Station, Michigan, USA - KBS K5-25-2 metaG	DOE Joint Genome Institute (JGI)	3300005549	13929666123	50707836
*Microbiome	Permanent Draft	Agave microbial communities from California, USA, and Mexico	Agave microbial communities from Guanajuato, Mexico - As.Ma.e	DOE Joint Genome Institute (JGI)	3300005562	5172871088	20736352
*Microbiome	Permanent Draft	Corn, switchgrass and miscanthus rhizosphere microbial communities from Kellogg Biological Station, Michigan, USA	Corn rhizosphere microbial communities from Kellogg Biological Station, Michigan, USA - KBS Corn C5-2	DOE Joint Genome Institute (JGI)	3300005563	12057812909	42733951
*Microbiome	Permanent Draft	Corn, switchgrass and miscanthus rhizosphere microbial communities from Kellogg Biological Station, Michigan, USA	Corn rhizosphere microbial communities from Kellogg Biological Station, Michigan, USA - KBS C7-3 metaG	DOE Joint Genome Institute (JGI)	3300005564	13339528807	50748332
*Microbiome	Permanent Draft	Corn, switchgrass and miscanthus rhizosphere microbial communities from Kellogg Biological Station, Michigan, USA	Corn rhizosphere microbial communities from Kellogg Biological Station, Michigan, USA - KBS Corn C7-2	DOE Joint Genome Institute (JGI)	3300005577	14024518361	52673088
*Microbiome	Permanent Draft	Corn, switchgrass and miscanthus rhizosphere microbial communities from Kellogg Biological Station, Michigan, USA	Corn rhizosphere microbial communities from Kellogg Biological Station, Michigan, USA - KBS Corn C4-2	DOE Joint Genome Institute (JGI)	3300005578	14245706531	54578209
*Microbiome	Permanent Draft	Corn, switchgrass and miscanthus rhizosphere microbial communities from Kellogg Biological Station, Michigan, USA	Corn rhizosphere microbial communities from Kellogg Biological Station, Michigan, USA - KBS Corn C6-2	DOE Joint Genome Institute (JGI)	3300005614	15114013944	56929492
*Microbiome	Permanent Draft	Corn, switchgrass and miscanthus rhizosphere microbial communities from Kellogg Biological Station, Michigan, USA	Corn, switchgrass and miscanthus rhizosphere microbial communities from Kellogg Biological Station, Michigan, USA - KBS K5-10-3 metaG	DOE Joint Genome Institute (JGI)	3300005615	14947483011	56179358
*Microbiome	Permanent Draft	Corn, switchgrass and miscanthus rhizosphere microbial communities from Kellogg Biological Station, Michigan, USA	Corn rhizosphere microbial communities from Kellogg Biological Station, Michigan, USA - KBS Corn C2-2	DOE Joint Genome Institute (JGI)	3300005616	14896346710	55502471
*Microbiome	Permanent Draft	Corn, switchgrass and miscanthus rhizosphere microbial communities from Kellogg Biological Station, Michigan, USA	Switchgrass rhizosphere microbial communities from Kellogg Biological Station, Michigan, USA - KBS Switchgrass S2-2	DOE Joint Genome Institute (JGI)	3300005617	15051575613	54706869
*Microbiome	Permanent Draft	Corn, switchgrass and miscanthus rhizosphere microbial communities from Kellogg Biological Station, Michigan, USA	Switchgrass rhizosphere microbial communities from Kellogg Biological Station, Michigan, USA - KBS Switchgrass S7-2	DOE Joint Genome Institute (JGI)	3300005618	14609552084	54645690
*Microbiome	Permanent Draft	Agave microbial communities from California, USA, and Mexico	Agave microbial communities from Guanajuato, Mexico - As.Sf.e	DOE Joint Genome Institute (JGI)	3300005661	4341211709	15987703
*Microbiome	Permanent Draft	Corn, switchgrass and miscanthus rhizosphere microbial communities from Kellogg Biological Station, Michigan, USA	Miscanthus rhizosphere microbial communities from Kellogg Biological Station, Michigan, USA - KBS Miscanthus M2-2	DOE Joint Genome Institute (JGI)	3300005718	11243076047	44390778
*Microbiome	Permanent Draft	Corn, switchgrass and miscanthus rhizosphere microbial communities from Kellogg Biological Station, Michigan, USA	Switchgrass rhizosphere microbial communities from Kellogg Biological Station, Michigan, USA - KBS Switchgrass S4-2	DOE Joint Genome Institute (JGI)	3300005719	15557809273	58955940
*Microbiome	Permanent Draft	Corn, switchgrass and miscanthus rhizosphere microbial communities from Kellogg Biological Station, Michigan, USA	Corn rhizosphere microbial communities from Kellogg Biological Station, Michigan, USA - KBS Corn C1-2	DOE Joint Genome Institute (JGI)	3300005834	8042897900	31417090
*Microbiome	Permanent Draft	Corn, switchgrass and miscanthus rhizosphere microbial communities from Kellogg Biological Station, Michigan, USA	Switchgrass rhizosphere microbial communities from Kellogg Biological Station, Michigan, USA - KBS Switchgrass S6-2	DOE Joint Genome Institute (JGI)	3300005841	13710851476	50105510
*Microbiome	Permanent Draft	Corn, switchgrass and miscanthus rhizosphere microbial communities from Kellogg Biological Station, Michigan, USA	Switchgrass rhizosphere microbial communities from Kellogg Biological Station, Michigan, USA - KBS Switchgrass S1-2	DOE Joint Genome Institute (JGI)	3300005842	13785920073	50914064
*Microbiome	Permanent Draft	Corn, switchgrass and miscanthus rhizosphere microbial communities from Kellogg Biological Station, Michigan, USA	Switchgrass rhizosphere microbial communities from Kellogg Biological Station, Michigan, USA - KBS Switchgrass S3-2	DOE Joint Genome Institute (JGI)	3300005843	14531264239	53413738
*Microbiome	Permanent Draft	Corn, switchgrass and miscanthus rhizosphere microbial communities from Kellogg Biological Station, Michigan, USA	Switchgrass rhizosphere microbial communities from Kellogg Biological Station, Michigan, USA - KBS Switchgrass S5-2	DOE Joint Genome Institute (JGI)	3300005844	15210700307	57204204
*Microbiome	Permanent Draft	Tabebuia heterophylla rhizosphere microbial communities from the University of Puerto Rico	Tabebuia heterophylla rhizosphere microbial communities from the University of Puerto Rico - S3T2R1	DOE Joint Genome Institute (JGI)	3300005937	2338508197	5251471
*Microbiome	Permanent Draft	Tabebuia heterophylla rhizosphere microbial communities from the University of Puerto Rico	Tabebuia heterophylla rhizosphere microbial communities from the University of Puerto Rico - S5T2R1	DOE Joint Genome Institute (JGI)	3300005981	939574701	1901719
*Microbiome	Permanent Draft	Tabebuia heterophylla rhizosphere microbial communities from the University of Puerto Rico	Tabebuia heterophylla rhizosphere microbial communities from the University of Puerto Rico - S2T1R1	DOE Joint Genome Institute (JGI)	3300005983	766649351	1510616
*Microbiome	Permanent Draft	Tabebuia heterophylla rhizosphere microbial communities from the University of Puerto Rico	Tabebuia heterophylla rhizosphere microbial communities from the University of Puerto Rico - S4T2R2	DOE Joint Genome Institute (JGI)	3300005985	1054416962	1909746
*Microbiome	Permanent Draft	Agave microbial communities from California, USA, and Mexico	Agave microbial communities from Guanajuato, Mexico - Mg.Sf.e	DOE Joint Genome Institute (JGI)	3300006020	3673786914	13612318
*Microbiome	Permanent Draft	Agave microbial communities from California, USA, and Mexico	Agave microbial communities from Guanajuato, Mexico - At.Am.e	DOE Joint Genome Institute (JGI)	3300006021	161382385	593270
*Microbiome	Permanent Draft	Corn, switchgrass and miscanthus rhizosphere microbial communities from Kellogg Biological Station, Michigan, USA	Corn, switchgrass and miscanthus rhizosphere microbial communities from Kellogg Biological Station, Michigan, USA - LAR L11-3 metaG	DOE Joint Genome Institute (JGI)	3300006028	8339938274	28547432
*Microbiome	Permanent Draft	Populus root and rhizosphere microbial communities from Tennessee, USA	Populus endosphere microbial communities from Tennessee, USA - Endosphere MetaG P. deltoides DD176-5	DOE Joint Genome Institute (JGI)	3300006038	4854098084	17359780
*Microbiome	Permanent Draft	Populus root and rhizosphere microbial communities from Tennessee, USA	Populus endosphere microbial communities from Tennessee, USA - Endosphere MetaG P. TD hybrid TD303-3	DOE Joint Genome Institute (JGI)	3300006042	2961719323	11649389
*Microbiome	Permanent Draft	Populus root and rhizosphere microbial communities from Tennessee, USA	Populus endosphere microbial communities from Tennessee, USA - Endosphere MetaG P. deltoides DD176-3	DOE Joint Genome Institute (JGI)	3300006048	4857818429	18728747
*Microbiome	Permanent Draft	Populus root and rhizosphere microbial communities from Tennessee, USA	Populus endosphere microbial communities from Tennessee, USA - Endosphere MetaG P. deltoides DD176-4	DOE Joint Genome Institute (JGI)	3300006051	5218272623	19406502
*Microbiome	Permanent Draft	Populus root and rhizosphere microbial communities from Tennessee, USA	Populus rhizosphere microbial communities from Tennessee, USA - Rhizosphere MetaG P. TD hybrid SRZTD1	DOE Joint Genome Institute (JGI)	3300006058	5691624976	24945844
*Microbiome	Permanent Draft	Corn, switchgrass and miscanthus rhizosphere microbial communities from Kellogg Biological Station, Michigan, USA	Corn, switchgrass and miscanthus rhizosphere microbial communities from Kellogg Biological Station, Michigan, USA - LAR L11-1 metaG	DOE Joint Genome Institute (JGI)	3300006163	10917203198	44332802
*Microbiome	Permanent Draft	Corn, switchgrass and miscanthus rhizosphere microbial communities from Kellogg Biological Station, Michigan, USA	Corn, switchgrass and miscanthus rhizosphere microbial communities from Kellogg Biological Station, Michigan, USA - LAR L8-1 metaG	DOE Joint Genome Institute (JGI)	3300006175	11064863179	42212086
*Microbiome	Permanent Draft	Populus root and rhizosphere microbial communities from Tennessee, USA	Populus endosphere microbial communities from Tennessee, USA - Endosphere MetaG P. deltoides DD176-2	DOE Joint Genome Institute (JGI)	3300006177	3323279688	12483765
*Microbiome	Permanent Draft	Populus root and rhizosphere microbial communities from Tennessee, USA	Populus endosphere microbial communities from Tennessee, USA - Endosphere MetaG P. TD hybrid TD303-2	DOE Joint Genome Institute (JGI)	3300006178	5007614318	19077152
*Microbiome	Permanent Draft	Populus root and rhizosphere microbial communities from Tennessee, USA	Populus endosphere microbial communities from Tennessee, USA - Endosphere MetaG P. TD hybrid TD303-4	DOE Joint Genome Institute (JGI)	3300006186	2458544919	8873364
*Microbiome	Permanent Draft	Populus root and rhizosphere microbial communities from Tennessee, USA	Populus rhizosphere microbial communities from Tennessee, USA - Rhizosphere MetaG P. deltoides SRZDD1	DOE Joint Genome Institute (JGI)	3300006194	1891745378	8335561
*Microbiome	Permanent Draft	Populus root and rhizosphere microbial communities from Tennessee, USA	Populus endosphere microbial communities from Tennessee, USA - Endosphere MetaG P. TD hybrid TD303-1	DOE Joint Genome Institute (JGI)	3300006195	4699087848	17601634
*Microbiome	Permanent Draft	Corn, switchgrass and miscanthus rhizosphere microbial communities from Kellogg Biological Station, Michigan, USA	Miscanthus rhizosphere microbial communities from Kellogg Biological Station, Michigan, USA - KBS Miscanthus M7-2 (version 2) (version 2)	DOE Joint Genome Institute (JGI)	3300006237	12978243484	48609794
*Microbiome	Permanent Draft	Populus root and rhizosphere microbial communities from Tennessee, USA	Populus endosphere microbial communities from Tennessee, USA - Endosphere MetaG P. TD hybrid TD303-5	DOE Joint Genome Institute (JGI)	3300006353	4310754463	15969448
*Microbiome	Permanent Draft	Corn, switchgrass and miscanthus rhizosphere microbial communities from Kellogg Biological Station, Michigan, USA	Miscanthus rhizosphere microbial communities from Kellogg Biological Station, Michigan, USA - KBS Miscanthus M7-2	DOE Joint Genome Institute (JGI)	3300006358	12951730618	48565589
*Microbiome	Permanent Draft	Populus root and rhizosphere microbial communities from Tennessee, USA	Populus rhizosphere microbial communities from Tennessee, USA - Rhizosphere MetaG P. deltoides SRZDD2	DOE Joint Genome Institute (JGI)	3300006844	10091291455	33766846
*Microbiome	Permanent Draft	Populus root and rhizosphere microbial communities from Tennessee, USA	Populus rhizosphere microbial communities from Tennessee, USA - Rhizosphere MetaG P. deltoides SRZDD4	DOE Joint Genome Institute (JGI)	3300006846	7890619729	27942582
*Microbiome	Permanent Draft	Populus root and rhizosphere microbial communities from Tennessee, USA	Populus rhizosphere microbial communities from Tennessee, USA - Rhizosphere MetaG P. deltoides SRZDD5	DOE Joint Genome Institute (JGI)	3300006847	8592834829	29095391
*Microbiome	Permanent Draft	Populus root and rhizosphere microbial communities from Tennessee, USA	Populus rhizosphere microbial communities from Tennessee, USA - Rhizosphere MetaG P. TD hybrid SRZTD2	DOE Joint Genome Institute (JGI)	3300006852	6585009967	21539977
*Microbiome	Permanent Draft	Populus root and rhizosphere microbial communities from Tennessee, USA	Populus rhizosphere microbial communities from Tennessee, USA - Rhizosphere MetaG P. TD hybrid SRZTD3	DOE Joint Genome Institute (JGI)	3300006871	11356595547	40122934
*Microbiome	Permanent Draft	Populus root and rhizosphere microbial communities from Tennessee, USA	Populus rhizosphere microbial communities from Tennessee, USA - Rhizosphere MetaG P. deltoides SRZDD3	DOE Joint Genome Institute (JGI)	3300006880	8644804213	30394293
*Microbiome	Permanent Draft	Corn, switchgrass and miscanthus rhizosphere microbial communities from Kellogg Biological Station, Michigan, USA	Miscanthus rhizosphere microbial communities from Kellogg Biological Station, Michigan, USA - KBS Miscanthus M1-2	DOE Joint Genome Institute (JGI)	3300006881	13150506649	50491167
*Microbiome	Permanent Draft	Populus root and rhizosphere microbial communities from Tennessee, USA	Populus rhizosphere microbial communities from Tennessee, USA - Rhizosphere MetaG P. TD hybrid SRZTD5	DOE Joint Genome Institute (JGI)	3300006914	8162098308	30199069
*Microbiome	Permanent Draft	Corn, switchgrass and miscanthus rhizosphere microbial communities from Kellogg Biological Station, Michigan, USA	Switchgrass rhizosphere microbial communities from Kellogg Biological Station, Michigan, USA - KBS Switchgrass S2-2 (version 2) (version 2)	DOE Joint Genome Institute (JGI)	3300006931	15051576421	54709836
*Microbiome	Permanent Draft	Root nodule microbial communities of legume samples collected from USA, Mexico and Botswana	Root nodule microbial communities of legume samples collected from California, USA - Siratro white BW	DOE Joint Genome Institute (JGI)	3300006942	475908906	934011
*Microbiome	Permanent Draft	Root nodule microbial communities of legume samples collected from USA, Mexico and Botswana	Root nodule microbial communities of legume samples collected from California USA - Cow pea white BW	DOE Joint Genome Institute (JGI)	3300006943	549945222	1052583
*Microbiome	Permanent Draft	Root nodule microbial communities of legume samples collected from USA, Mexico and Botswana	Root nodule microbial communities of legume samples collected from California, USA - Medicago truncatula BG	DOE Joint Genome Institute (JGI)	3300006946	502905020	1387855
*Microbiome	Permanent Draft	Root nodule microbial communities of legume samples collected from USA, Mexico and Botswana	Root nodule microbial communities of legume samples collected from California, USA - M. trunc garden sep15	DOE Joint Genome Institute (JGI)	3300006948	1346742258	3565524
*Microbiome	Permanent Draft	Populus root and rhizosphere microbial communities from Tennessee, USA	Populus rhizosphere microbial communities from Tennessee, USA - Rhizosphere MetaG P. TD hybrid SRZTD4	DOE Joint Genome Institute (JGI)	3300007076	9269637342	33029155
*Microbiome	Permanent Draft	Corn, switchgrass and miscanthus rhizosphere microbial communities from Kellogg Biological Station, Michigan, USA	Miscanthus rhizosphere microbial communities from Kellogg Biological Station, Michigan, USA - KBS M4-4 metaG	DOE Joint Genome Institute (JGI)	3300009036	2917954755	10025857
*Microbiome	Permanent Draft	Agave microbial communities from California, USA, and Mexico	Agave microbial communities from Guanajuato, Mexico - Mg.Ma.e	DOE Joint Genome Institute (JGI)	3300009040	4820364825	18643814
*Microbiome	Permanent Draft	Corn, switchgrass and miscanthus rhizosphere microbial communities from Kellogg Biological Station, Michigan, USA	Switchgrass rhizosphere microbial communities from Kellogg Biological Station, Michigan, USA - KBS S5-4 metaG	DOE Joint Genome Institute (JGI)	3300009092	4399724571	16853125
*Microbiome	Permanent Draft	Corn, switchgrass and miscanthus rhizosphere microbial communities from Kellogg Biological Station, Michigan, USA	Corn rhizosphere microbial communities from Kellogg Biological Station, Michigan, USA - KBS C5-4 metaG	DOE Joint Genome Institute (JGI)	3300009093	10626990468	34901325
*Microbiome	Permanent Draft	Populus root and rhizosphere microbial communities from Tennessee, USA	Populus rhizosphere microbial communities from Tennessee, USA - Rhizosphere MetaG P. TD hybrid SRZTD1 (version 2) (version 2)	DOE Joint Genome Institute (JGI)	3300009094	11359949598	36287721
*Microbiome	Permanent Draft	Corn, switchgrass and miscanthus rhizosphere microbial communities from Kellogg Biological Station, Michigan, USA	Miscanthus rhizosphere microbial communities from Kellogg Biological Station, Michigan, USA - KBS M5-4 metaG	DOE Joint Genome Institute (JGI)	3300009098	11609997461	39439265
*Microbiome	Permanent Draft	Corn, switchgrass and miscanthus rhizosphere microbial communities from Kellogg Biological Station, Michigan, USA	Switchgrass rhizosphere microbial communities from Kellogg Biological Station, Michigan, USA - KBS S2-4 metaG	DOE Joint Genome Institute (JGI)	3300009101	9064945880	32597789
*Microbiome	Permanent Draft	Agave microbial communities from California, USA, and Mexico	Agave microbial communities from Guanajuato, Mexico - Or.Sf.e	DOE Joint Genome Institute (JGI)	3300009144	3965611084	15664224
*Microbiome	Permanent Draft	Populus root and rhizosphere microbial communities from Tennessee, USA	Populus rhizosphere microbial communities from Tennessee, USA - Rhizosphere MetaG P. deltoides SRZDD1 (version 2) (version 2)	DOE Joint Genome Institute (JGI)	3300009147	8766294265	24580551
*Microbiome	Permanent Draft	Corn, switchgrass and miscanthus rhizosphere microbial communities from Kellogg Biological Station, Michigan, USA	Miscanthus rhizosphere microbial communities from Kellogg Biological Station, Michigan, USA - KBS M3-4 metaG	DOE Joint Genome Institute (JGI)	3300009148	12086583359	42142359
*Microbiome	Permanent Draft	Corn, switchgrass and miscanthus rhizosphere microbial communities from Kellogg Biological Station, Michigan, USA	Corn rhizosphere microbial communities from Kellogg Biological Station, Michigan, USA - KBS C6-4 metaG	DOE Joint Genome Institute (JGI)	3300009174	13237674660	48601859
*Microbiome	Permanent Draft	Corn, switchgrass and miscanthus rhizosphere microbial communities from Kellogg Biological Station, Michigan, USA	Miscanthus rhizosphere microbial communities from Kellogg Biological Station, Michigan, USA - KBS M2-4 metaG	DOE Joint Genome Institute (JGI)	3300009176	13680773492	48098553
*Microbiome	Permanent Draft	Corn, switchgrass and miscanthus rhizosphere microbial communities from Kellogg Biological Station, Michigan, USA	Switchgrass rhizosphere microbial communities from Kellogg Biological Station, Michigan, USA - KBS S3-4 metaG	DOE Joint Genome Institute (JGI)	3300009177	13001295732	44492380
*Microbiome	Permanent Draft	Host-associated microbial communities from peat moss Sphagnum species from Minnesota, USA	Host-associated microbial communities from peat moss isolated from Minnesota, USA - S1T2_Fc - Sphagnum magellanicum MG	DOE Joint Genome Institute (JGI)	3300009500	4847683391	12605571
*Microbiome	Permanent Draft	Host-associated microbial communities from peat moss Sphagnum species from Minnesota, USA	Host-associated microbial communities from peat moss isolated from Minnesota, USA - S1T2_Fd - Sphagnum fallax MG	DOE Joint Genome Institute (JGI)	3300009510	3005290278	6414032
*Microbiome	Permanent Draft	Corn, switchgrass and miscanthus rhizosphere microbial communities from Kellogg Biological Station, Michigan, USA	Corn rhizosphere microbial communities from Kellogg Biological Station, Michigan, USA - KBS C2-4 metaG	DOE Joint Genome Institute (JGI)	3300009545	12013255894	41466354
*Microbiome	Permanent Draft	Corn, switchgrass and miscanthus rhizosphere microbial communities from Kellogg Biological Station, Michigan, USA	Corn rhizosphere microbial communities from Kellogg Biological Station, Michigan, USA - KBS C3-4 metaG	DOE Joint Genome Institute (JGI)	3300009551	12801794472	45696102
*Microbiome	Permanent Draft	Corn, switchgrass and miscanthus rhizosphere microbial communities from Kellogg Biological Station, Michigan, USA	Switchgrass rhizosphere microbial communities from Kellogg Biological Station, Michigan, USA - KBS S4-4 metaG	DOE Joint Genome Institute (JGI)	3300009553	15129144915	53400714
*Microbiome	Permanent Draft	Host-associated microbial communities from peat moss Sphagnum species from Minnesota, USA	Host-associated microbial communities from peat moss isolated from Minnesota, USA - S1T2_Fd - Sphagnum magellanicum MG	DOE Joint Genome Institute (JGI)	3300009697	2691578152	6439841
*Microbiome	Permanent Draft	Host-associated microbial communities from peat moss Sphagnum species from Minnesota, USA	Host-associated microbial communities from peat moss isolated from Minnesota, USA - S1T2_Fc - Sphagnum fallax MG	DOE Joint Genome Institute (JGI)	3300009701	3413511872	8790436
*Microbiome	Permanent Draft	Host-associated microbial communities from peat moss Sphagnum species from Minnesota, USA	Host-associated microbial communities from peat moss isolated from Minnesota, USA - S1T2_Fb - Sphagnum magellanicum MG	DOE Joint Genome Institute (JGI)	3300009709	5058159531	13763326
*Microbiome	Permanent Draft	Root nodule microbial communities of legume samples collected from USA, Mexico and Botswana	Root nodule microbial communities of legume samples collected from Mexico - Turtle bean Mexico white nodule	DOE Joint Genome Institute (JGI)	3300009766	615538505	954307
*Microbiome	Permanent Draft	Host-associated microbial communities from peat moss Sphagnum species from Minnesota, USA	Host-associated microbial communities from peat moss isolated from Minnesota, USA - S1T2_Fa - Sphagnum fallax MG	DOE Joint Genome Institute (JGI)	3300009787	4968298240	11196093
*Microbiome	Permanent Draft	Switchgrass associated microbial communities from Austin, Texas, USA, to study host-microbe interactions	Switchgrass associated microbial communities from Austin, Texas, USA, to study host-microbe interactions - RS_199 metaG	DOE Joint Genome Institute (JGI)	3300009978	76761703	249964
*Microbiome	Permanent Draft	Switchgrass associated microbial communities from Austin, Texas, USA, to study host-microbe interactions	Switchgrass associated microbial communities from Austin, Texas, USA, to study host-microbe interactions - RS_126 metaG	DOE Joint Genome Institute (JGI)	3300009979	61113804	180512
*Microbiome	Permanent Draft	Switchgrass associated microbial communities from Austin, Texas, USA, to study host-microbe interactions	Switchgrass associated microbial communities from Austin, Texas, USA, to study host-microbe interactions - LS_171 metaG	DOE Joint Genome Institute (JGI)	3300009994	100618427	214501
*Microbiome	Permanent Draft	Corn, switchgrass and miscanthus rhizosphere microbial communities from Kellogg Biological Station, Michigan, USA	Corn rhizosphere microbial communities from Kellogg Biological Station, Michigan, USA - KBS C4-4 metaG	DOE Joint Genome Institute (JGI)	3300010375	14111219459	46804101
*Microbiome	Permanent Draft	Agave microbial communities from California, USA, and Mexico	Agave microbial communities from Guanajuato, Mexico - Or.Ma.e	DOE Joint Genome Institute (JGI)	3300010395	5379942702	18410696
*Microbiome	Permanent Draft	Corn, switchgrass and miscanthus rhizosphere microbial communities from Kellogg Biological Station, Michigan, USA	Miscanthus rhizosphere microbial communities from Kellogg Biological Station, Michigan, USA - KBS M6-4 metaG	DOE Joint Genome Institute (JGI)	3300011119	3790778556	8630072
*Microbiome	Permanent Draft	Arabidopsis, maize, boechera and miscanthus rhizosphere microbial communities from different US locations	Arabidopsis rhizosphere microbial communities from North Carolina - M.Col.4.yng.040610	DOE Joint Genome Institute (JGI)	3300012483	90450822	243194
*Microbiome	Permanent Draft	Arabidopsis, maize, boechera and miscanthus rhizosphere microbial communities from different US locations	Arabidopsis rhizosphere microbial communities from North Carolina - M.Oy.7.old.040610	DOE Joint Genome Institute (JGI)	3300012485	91087592	247269
*Microbiome	Permanent Draft	Arabidopsis, maize, boechera and miscanthus rhizosphere microbial communities from different US locations	Arabidopsis rhizosphere microbial communities from North Carolina - M.Cvi.4.old.130510	DOE Joint Genome Institute (JGI)	3300012487	94264405	254420
*Microbiome	Permanent Draft	Arabidopsis, maize, boechera and miscanthus rhizosphere microbial communities from different US locations	Arabidopsis rhizosphere microbial communities from North Carolina - M.Cvi.2.yng.030610	DOE Joint Genome Institute (JGI)	3300012494	104796583	278669
*Microbiome	Permanent Draft	Arabidopsis, maize, boechera and miscanthus rhizosphere microbial communities from different US locations	Arabidopsis rhizosphere microbial communities from North Carolina - M.Cvi.2.old.240510	DOE Joint Genome Institute (JGI)	3300012497	121660235	319562
*Microbiome	Permanent Draft	Arabidopsis, maize, boechera and miscanthus rhizosphere microbial communities from different US locations	Arabidopsis rhizosphere microbial communities from North Carolina - M.Col.4.old.080610	DOE Joint Genome Institute (JGI)	3300012500	129604985	341804
*Microbiome	Permanent Draft	Arabidopsis, maize, boechera and miscanthus rhizosphere microbial communities from different US locations	Arabidopsis rhizosphere microbial communities from North Carolina - M.Col.10.yng.090610	DOE Joint Genome Institute (JGI)	3300012505	139302599	370936
*Microbiome	Permanent Draft	Arabidopsis, maize, boechera and miscanthus rhizosphere microbial communities from different US locations	Arabidopsis rhizosphere microbial communities from North Carolina - M.Cvi.7.yng.070610	DOE Joint Genome Institute (JGI)	3300012507	158154933	413741
*Microbiome	Permanent Draft	Arabidopsis, maize, boechera and miscanthus rhizosphere microbial communities from different US locations	Arabidopsis rhizosphere microbial communities from North Carolina - M.Col.9.old.080610	DOE Joint Genome Institute (JGI)	3300012510	165446899	444412
*Microbiome	Permanent Draft	Arabidopsis, maize, boechera and miscanthus rhizosphere microbial communities from different US locations	Arabidopsis rhizosphere microbial communities from North Carolina - M.Oy.2.old.250510	DOE Joint Genome Institute (JGI)	3300012513	185499732	476382
*Microbiome	Permanent Draft	Corn, switchgrass and miscanthus rhizosphere microbial communities from Kellogg Biological Station, Michigan, USA	Corn rhizosphere microbial communities from Kellogg Biological Station, Michigan, USA - C6-5 metaG	DOE Joint Genome Institute (JGI)	3300013100	2437247665	5275936
*Microbiome	Permanent Draft	Corn, switchgrass and miscanthus rhizosphere microbial communities from Kellogg Biological Station, Michigan, USA	Corn rhizosphere microbial communities from Kellogg Biological Station, Michigan, USA - C4-5 metaG	DOE Joint Genome Institute (JGI)	3300013102	2621305396	5674235
*Microbiome	Permanent Draft	Corn, switchgrass and miscanthus rhizosphere microbial communities from Kellogg Biological Station, Michigan, USA	Corn rhizosphere microbial communities from Kellogg Biological Station, Michigan, USA - C3-5 metaG	DOE Joint Genome Institute (JGI)	3300013104	3391615623	6990045
*Microbiome	Permanent Draft	Corn, switchgrass and miscanthus rhizosphere microbial communities from Kellogg Biological Station, Michigan, USA	Corn rhizosphere microbial communities from Kellogg Biological Station, Michigan, USA - C2-5 metaG	DOE Joint Genome Institute (JGI)	3300013105	4159479885	8454885
*Microbiome	Permanent Draft	Corn, switchgrass and miscanthus rhizosphere microbial communities from Kellogg Biological Station, Michigan, USA	Miscanthus rhizosphere microbial communities from Kellogg Biological Station, Michigan, USA - M2-5 metaG	DOE Joint Genome Institute (JGI)	3300013296	4442547738	9444032
*Microbiome	Permanent Draft	Corn, switchgrass and miscanthus rhizosphere microbial communities from Kellogg Biological Station, Michigan, USA	Miscanthus rhizosphere microbial communities from Kellogg Biological Station, Michigan, USA - M6-5 metaG	DOE Joint Genome Institute (JGI)	3300013297	4811640160	10459582
*Microbiome	Permanent Draft	Corn, switchgrass and miscanthus rhizosphere microbial communities from Kellogg Biological Station, Michigan, USA	Switchgrass rhizosphere microbial communities from Kellogg Biological Station, Michigan, USA - S5-5 metaG	DOE Joint Genome Institute (JGI)	3300013306	5056069288	10678849
*Microbiome	Permanent Draft	Corn, switchgrass and miscanthus rhizosphere microbial communities from Kellogg Biological Station, Michigan, USA	Corn rhizosphere microbial communities from Kellogg Biological Station, Michigan, USA - C5-5 metaG	DOE Joint Genome Institute (JGI)	3300013307	5244621899	10972502
*Microbiome	Permanent Draft	Corn, switchgrass and miscanthus rhizosphere microbial communities from Kellogg Biological Station, Michigan, USA	Miscanthus rhizosphere microbial communities from Kellogg Biological Station, Michigan, USA - M3-5 metaG	DOE Joint Genome Institute (JGI)	3300013308	5465112816	11677177
*Microbiome	Permanent Draft	Moss microbial communities from three moss species from boreal forest in Fairbanks, AK, USA	Moss microbial communities from three moss species from boreal forest in Fairbanks, Alaska, USA Reanalysis	University of Colorado	3300013314	512754133	534758
*Microbiome	Permanent Draft	Corn, switchgrass and miscanthus rhizosphere microbial communities from Kellogg Biological Station, Michigan, USA	Switchgrass rhizosphere microbial communities from Kellogg Biological Station, Michigan, USA - S6-5 metaG	DOE Joint Genome Institute (JGI)	3300014325	4907400608	10499329
*Microbiome	Permanent Draft	Corn, switchgrass and miscanthus rhizosphere microbial communities from Kellogg Biological Station, Michigan, USA	Switchgrass rhizosphere microbial communities from Kellogg Biological Station, Michigan, USA - S3-5 metaG	DOE Joint Genome Institute (JGI)	3300014326	5068850954	11478905
*Microbiome	Permanent Draft	Sorghum-associated microbial communities from plants grown in Nebraska, USA	Rhizosphere microbial communities from Sorghum bicolor, Mead, Nebraska, USA - 072115-129_1 metaG	DOE Joint Genome Institute (JGI)	3300014497	1621723882	3719599
*Microbiome	Permanent Draft	Corn, switchgrass and miscanthus rhizosphere microbial communities from Kellogg Biological Station, Michigan, USA	Miscanthus rhizosphere microbial communities from Kellogg Biological Station, Michigan, USA - M5-5 metaG	DOE Joint Genome Institute (JGI)	3300014745	2612080867	6031056
*Microbiome	Permanent Draft	Corn, switchgrass and miscanthus rhizosphere microbial communities from Kellogg Biological Station, Michigan, USA	Switchgrass rhizosphere microbial communities from Kellogg Biological Station, Michigan, USA - S2-5 metaG	DOE Joint Genome Institute (JGI)	3300014968	3867133081	8188496
*Microbiome	Permanent Draft	Corn, switchgrass and miscanthus rhizosphere microbial communities from Kellogg Biological Station, Michigan, USA	Miscanthus rhizosphere microbial communities from Kellogg Biological Station, Michigan, USA - M4-5 metaG	DOE Joint Genome Institute (JGI)	3300014969	4567748404	10048985
*Microbiome	Permanent Draft	Sorghum-associated microbial communities from plants grown in Nebraska, USA	Rhizosphere microbial communities from Sorghum bicolor, Mead, Nebraska, USA - 072115-113_1 MetaG	DOE Joint Genome Institute (JGI)	3300015262	800419738	1860298
*Microbiome	Permanent Draft	Sorghum-associated microbial communities from plants grown in Nebraska, USA	Rhizosphere microbial communities from Sorghum bicolor, Mead, Nebraska, USA - 072115-103_1 MetaG	DOE Joint Genome Institute (JGI)	3300015265	559543434	1269441
*Microbiome	Permanent Draft	Phyllosphere microbial comminities from bioenergy crops switchgrass and miscanthus from Michigan, USA	Miscanthus phyllosphere microbial communities from Michigan, USA - G6R3_NF_01AUG2016_LD1 MG	DOE Joint Genome Institute (JGI)	3300015286	128539816	239517
*Microbiome	Permanent Draft	Phyllosphere microbial comminities from bioenergy crops switchgrass and miscanthus from Michigan, USA	Miscanthus phyllosphere microbial communities from Michigan, USA - G6R1_NF_07NOV2016_LD1 MG	DOE Joint Genome Institute (JGI)	3300017417	183249013	376416
*Microbiome	Permanent Draft	Phyllosphere microbial comminities from bioenergy crops switchgrass and miscanthus from Michigan, USA	Miscanthus phyllosphere microbial communities from Michigan, USA - G6R3_MAIN_07NOV2016_LD1 MG	DOE Joint Genome Institute (JGI)	3300017420	203608145	402355
*Microbiome	Permanent Draft	Phyllosphere microbial comminities from bioenergy crops switchgrass and miscanthus from Michigan, USA	Switchgrass phyllosphere microbial communities from Michigan, USA - G5R3_NF_12SEP2016_LD1 MG	DOE Joint Genome Institute (JGI)	3300017439	237535913	473599
*Microbiome	Permanent Draft	Phyllosphere microbial comminities from bioenergy crops switchgrass and miscanthus from Michigan, USA	Miscanthus phyllosphere microbial communities from Michigan, USA - G6R4_NF_07NOV2016_LD1 MG	DOE Joint Genome Institute (JGI)	3300017680	184980392	370050
*Microbiome	Permanent Draft	Phyllosphere microbial comminities from bioenergy crops switchgrass and miscanthus from Michigan, USA	Miscanthus phyllosphere microbial communities from Michigan, USA - G6R4_MAIN_07NOV2016_LD1 MG	DOE Joint Genome Institute (JGI)	3300017682	185831597	363358
*Microbiome	Permanent Draft	Phyllosphere microbial comminities from bioenergy crops switchgrass and miscanthus from Michigan, USA	Miscanthus phyllosphere microbial communities from Michigan, USA - G6R2_MAIN_07NOV2016_LD1 MG	DOE Joint Genome Institute (JGI)	3300017685	214910545	411759
*Microbiome	Permanent Draft	Phyllosphere microbial comminities from bioenergy crops switchgrass and miscanthus from Michigan, USA	Miscanthus phyllosphere microbial communities from Michigan, USA - G6R2_NF_07NOV2016_LD1 MG	DOE Joint Genome Institute (JGI)	3300017689	194628045	389346
*Microbiome	Permanent Draft	Corn, switchgrass and miscanthus rhizosphere microbial communities from Kellogg Biological Station, Michigan, USA	Switchgrass rhizosphere microbial communities from Kellogg Biological Station, Michigan, USA - S4-5 metaG	DOE Joint Genome Institute (JGI)	3300017792	3055113792	6603289
*Microbiome	Permanent Draft	Plant-associated microbial communities from Velloziaceae species in rupestrian grasslands, the National Park of Serra do Cipo, Brazil	Rhizosphere microbial communities from Vellozia epidendroides in rupestrian grasslands, the National Park of Serra do Cipo, Brazil - RX_R3	DOE Joint Genome Institute (JGI)	3300021358	728370397	1934321
*Microbiome	Permanent Draft	Plant-associated microbial communities from Velloziaceae species in rupestrian grasslands, the National Park of Serra do Cipo, Brazil	Rhizosphere microbial communities from Vellozia epidendroides in rupestrian grasslands, the National Park of Serra do Cipo, Brazil - RX_R2	DOE Joint Genome Institute (JGI)	3300021361	976288217	2159522
*Microbiome	Permanent Draft	Plant-associated microbial communities from Velloziaceae species in rupestrian grasslands, the National Park of Serra do Cipo, Brazil	Root-associated microbial communities from Barbacenia macrantha in rupestrian grasslands, the National Park of Serra do Cipo, Brazil - RX_R7	DOE Joint Genome Institute (JGI)	3300021377	1077903568	2911625
*Microbiome	Permanent Draft	Plant-associated microbial communities from Velloziaceae species in rupestrian grasslands, the National Park of Serra do Cipo, Brazil	Root-associated microbial communities from Barbacenia macrantha in rupestrian grasslands, the National Park of Serra do Cipo, Brazil - RX_R9	DOE Joint Genome Institute (JGI)	3300021384	1620777627	3779686
*Microbiome	Permanent Draft	Plant-associated microbial communities from Velloziaceae species in rupestrian grasslands, the National Park of Serra do Cipo, Brazil	Root-associated microbial communities from Barbacenia macrantha in rupestrian grasslands, the National Park of Serra do Cipo, Brazil - RX_R8	DOE Joint Genome Institute (JGI)	3300021388	1432409885	3379494
*Microbiome	Permanent Draft	Soil, plant litter and rhizosphere microbial communities from European coniferous forests	Spruce rhizosphere microbial communities from Bohemian Forest, Czech Republic - CZU1	DOE Joint Genome Institute (JGI)	3300022732	39196402	95234
*Microbiome	Permanent Draft	Root nodule microbial communities of legume samples collected from USA, Mexico and Botswana	Root nodule microbial communities from Medicago polymorpha collected in Santa Monica, California, United States - brown nodules	DOE Joint Genome Institute (JGI)	3300022739	428274294	370376
*Microbiome	Permanent Draft	Root nodule microbial communities of legume samples collected from USA, Mexico and Botswana	Root nodule microbial communities from Medicago polymorpha collected in Santa Monica, California, United States - pink nodules	DOE Joint Genome Institute (JGI)	3300022740	432581062	375302
*Microbiome	Permanent Draft	Soil, plant litter and rhizosphere microbial communities from European coniferous forests	Spruce rhizosphere microbial communities from Bohemian Forest, Czech Republic - CZU4	DOE Joint Genome Institute (JGI)	3300024227	249926901	576241
*Microbiome	Permanent Draft	Arabidopsis, maize, boechera and miscanthus rhizosphere microbial communities from different US locations	Arabidopsis root microbial communities from the University of North Carolina, USA - plate scrape CL_Col_mLB (SPAdes) (version 2)	DOE Joint Genome Institute (JGI)	3300025206	67558375	115159
*Microbiome	Permanent Draft	Arabidopsis, maize, boechera and miscanthus rhizosphere microbial communities from different US locations	Arabidopsis root microbial communities from the University of North Carolina, USA - plate scrape CL_Cvi_mLB (SPAdes) (version 2)	DOE Joint Genome Institute (JGI)	3300025207	41040384	58857
*Microbiome	Permanent Draft	Arabidopsis, maize, boechera and miscanthus rhizosphere microbial communities from different US locations	Arabidopsis root microbial communities from the University of North Carolina, USA - plate scrape MF_Cvi_mTSA (SPAdes) (version 2)	DOE Joint Genome Institute (JGI)	3300025208	93606454	143926
*Microbiome	Permanent Draft	Corn, switchgrass and miscanthus rhizosphere microbial communities from Kellogg Biological Station, Michigan, USA	Switchgrass rhizosphere microbial communities from Kellogg Biological Station, Michigan, USA, with spike-in - S2 (SPAdes) (version 2)	DOE Joint Genome Institute (JGI)	3300025223	47557170	126944
*Microbiome	Permanent Draft	Arabidopsis, maize, boechera and miscanthus rhizosphere microbial communities from different US locations	Arabidopsis root microbial communities from North Carolina, USA - plate scrape CL_Cvi_mLB_r2 (SPAdes) (version 2)	DOE Joint Genome Institute (JGI)	3300025224	64930142	74926
*Microbiome	Permanent Draft	Arabidopsis, maize, boechera and miscanthus rhizosphere microbial communities from different US locations	Arabidopsis root microbial communities from North Carolina, USA - plate scrape CL_Cvi_mTSA_r2 (SPAdes) (version 2)	DOE Joint Genome Institute (JGI)	3300025225	102610665	127313
*Microbiome	Permanent Draft	Arabidopsis, maize, boechera and miscanthus rhizosphere microbial communities from different US locations	Arabidopsis root microbial communities from North Carolina, USA - plate scrape CL_Cvi_mMS_r2 (SPAdes) (version 2)	DOE Joint Genome Institute (JGI)	3300025226	112853301	135217
*Microbiome	Permanent Draft	Arabidopsis, maize, boechera and miscanthus rhizosphere microbial communities from different US locations	Arabidopsis root microbial communities from North Carolina, USA - plate scrape CL_Col_mMS_r2 (SPAdes) (version 2)	DOE Joint Genome Institute (JGI)	3300025228	110864649	145381
*Microbiome	Permanent Draft	Arabidopsis, maize, boechera and miscanthus rhizosphere microbial communities from different US locations	Arabidopsis root microbial communities from North Carolina, USA - plate scrape CL_Col_mLB_r2 (SPAdes) (version 2)	DOE Joint Genome Institute (JGI)	3300025229	115762257	150982
*Microbiome	Permanent Draft	Arabidopsis, maize, boechera and miscanthus rhizosphere microbial communities from different US locations	Arabidopsis root microbial communities from North Carolina, USA - plate scrape CL_Cvi_mMF_r2 (SPAdes) (version 2)	DOE Joint Genome Institute (JGI)	3300025230	126519028	168833
*Microbiome	Permanent Draft	Arabidopsis, maize, boechera and miscanthus rhizosphere microbial communities from different US locations	Arabidopsis root microbial communities from the University of North Carolina, USA - plate scrape CL_Cvi_mMS (SPAdes) (version 2)	DOE Joint Genome Institute (JGI)	3300025231	108883216	152673
*Microbiome	Permanent Draft	Arabidopsis, maize, boechera and miscanthus rhizosphere microbial communities from different US locations	Arabidopsis root microbial communities from the University of North Carolina, USA - plate scrape CL_Cvi_mTSA (SPAdes) (version 2)	DOE Joint Genome Institute (JGI)	3300025233	146240556	186751
*Microbiome	Permanent Draft	Arabidopsis, maize, boechera and miscanthus rhizosphere microbial communities from different US locations	Arabidopsis root microbial communities from North Carolina, USA - plate scrape CL_Col_mTSA_r2 (SPAdes) (version 2)	DOE Joint Genome Institute (JGI)	3300025242	151208115	189464
*Microbiome	Permanent Draft	Arabidopsis, maize, boechera and miscanthus rhizosphere microbial communities from different US locations	Arabidopsis root microbial communities from the University of North Carolina, USA - plate scrape MF_Col_mTSA (SPAdes) (version 3)	DOE Joint Genome Institute (JGI)	3300025245	210906209	365107
*Microbiome	Permanent Draft	Arabidopsis, maize, boechera and miscanthus rhizosphere microbial communities from different US locations	Arabidopsis root microbial communities from the University of North Carolina, USA - plate scrape CL_Col_mTSA (SPAdes) (version 2)	DOE Joint Genome Institute (JGI)	3300025246	141835660	207456
*Microbiome	Permanent Draft	Arabidopsis, maize, boechera and miscanthus rhizosphere microbial communities from different US locations	Arabidopsis root microbial communities from the University of North Carolina, USA - plate scrape CL_Col_mCL (SPAdes) (version 2)	DOE Joint Genome Institute (JGI)	3300025250	192092261	316271
*Microbiome	Permanent Draft	Arabidopsis, maize, boechera and miscanthus rhizosphere microbial communities from different US locations	Arabidopsis root microbial communities from North Carolina, USA - plate scrape CL_Cvi_mCL_r2 (SPAdes) (version 2)	DOE Joint Genome Institute (JGI)	3300025253	131661349	180795
*Microbiome	Permanent Draft	Arabidopsis, maize, boechera and miscanthus rhizosphere microbial communities from different US locations	Arabidopsis root microbial communities from North Carolina, USA - plate scrape CL_Col_mMF_r2 (SPAdes) (version 2)	DOE Joint Genome Institute (JGI)	3300025254	202483895	272057
*Microbiome	Permanent Draft	Arabidopsis, maize, boechera and miscanthus rhizosphere microbial communities from different US locations	Arabidopsis root microbial communities from the University of North Carolina, USA - plate scrape CL_Col_mMS (SPAdes) (version 2)	DOE Joint Genome Institute (JGI)	3300025256	203852956	282086
*Microbiome	Permanent Draft	Arabidopsis, maize, boechera and miscanthus rhizosphere microbial communities from different US locations	Arabidopsis root microbial communities from the University of North Carolina, USA - plate scrape MF_Col_mMS (SPAdes) (version 3)	DOE Joint Genome Institute (JGI)	3300025258	212076297	335534
*Microbiome	Permanent Draft	Arabidopsis, maize, boechera and miscanthus rhizosphere microbial communities from different US locations	Arabidopsis root microbial communities from the University of North Carolina, USA - plate scrape CL_Cvi_mCL (SPAdes) (version 2)	DOE Joint Genome Institute (JGI)	3300025261	273030715	412638
*Microbiome	Permanent Draft	Arabidopsis, maize, boechera and miscanthus rhizosphere microbial communities from different US locations	Arabidopsis root microbial communities from North Carolina, USA - plate scrape MF_Col_mTSA_r2 (SPAdes) (version 3)	DOE Joint Genome Institute (JGI)	3300025263	222072562	369615
*Microbiome	Permanent Draft	Corn, switchgrass and miscanthus rhizosphere microbial communities from Kellogg Biological Station, Michigan, USA	Switchgrass rhizosphere bulk soil microbial communities from Kellogg Biological Station, Michigan, USA, with spike-in - S5 (SPAdes) (version 2)	DOE Joint Genome Institute (JGI)	3300025271	180798330	479312
*Microbiome	Permanent Draft	Arabidopsis, maize, boechera and miscanthus rhizosphere microbial communities from different US locations	Arabidopsis root microbial communities from North Carolina, USA - plate scrape CL_Col_mCL_r2 (SPAdes) (version 2)	DOE Joint Genome Institute (JGI)	3300025272	201830048	281665
*Microbiome	Permanent Draft	Arabidopsis, maize, boechera and miscanthus rhizosphere microbial communities from different US locations	Arabidopsis root microbial communities from North Carolina, USA - plate scrape MF_Col_mMS_r2 (SPAdes) (version 3)	DOE Joint Genome Institute (JGI)	3300025273	371181494	580404
*Microbiome	Permanent Draft	Arabidopsis, maize, boechera and miscanthus rhizosphere microbial communities from different US locations	Arabidopsis root microbial communities from the University of North Carolina, USA - plate scrape MF_Cvi_mLB (SPAdes) (version 2)	DOE Joint Genome Institute (JGI)	3300025284	234172457	369031
*Microbiome	Permanent Draft	Corn, switchgrass and miscanthus rhizosphere microbial communities from Kellogg Biological Station, Michigan, USA	Switchgrass rhizosphere microbial communities from Kellogg Biological Station, Michigan, USA, with spike-in - S5 (version 2)	DOE Joint Genome Institute (JGI)	3300025290	149903946	405988
*Microbiome	Permanent Draft	Arabidopsis, maize, boechera and miscanthus rhizosphere microbial communities from different US locations	Arabidopsis root microbial communities from North Carolina, USA - plate scrape MF_Col_mLB_r2 (SPAdes) (version 3)	DOE Joint Genome Institute (JGI)	3300025291	264300494	434297
*Microbiome	Permanent Draft	Arabidopsis, maize, boechera and miscanthus rhizosphere microbial communities from different US locations	Arabidopsis root microbial communities from North Carolina, USA - plate scrape MF_Cvi_mLB_r2 (SPAdes) (version 2)	DOE Joint Genome Institute (JGI)	3300025292	376569731	562710
*Microbiome	Permanent Draft	Arabidopsis, maize, boechera and miscanthus rhizosphere microbial communities from different US locations	Arabidopsis root microbial communities from the University of North Carolina, USA - plate scrape MF_Col_mLB (SPAdes) (version 2)	DOE Joint Genome Institute (JGI)	3300025294	559198395	837881
*Microbiome	Permanent Draft	Arabidopsis, maize, boechera and miscanthus rhizosphere microbial communities from different US locations	Arabidopsis root microbial communities from North Carolina, USA - plate scrape MF_Col_mMF_r2 (SPAdes) (version 3)	DOE Joint Genome Institute (JGI)	3300025295	353111844	484234
*Microbiome	Permanent Draft	Arabidopsis, maize, boechera and miscanthus rhizosphere microbial communities from different US locations	Arabidopsis root microbial communities from the University of North Carolina, USA - plate scrape MF_Col_mMF (SPAdes) (version 2)	DOE Joint Genome Institute (JGI)	3300025297	523817286	820552
*Microbiome	Permanent Draft	Arabidopsis, maize, boechera and miscanthus rhizosphere microbial communities from different US locations	Arabidopsis root microbial communities from North Carolina, USA - plate scrape MF_Cvi_mTSA_r2 (SPAdes) (version 2)	DOE Joint Genome Institute (JGI)	3300025298	393928758	569518
*Microbiome	Permanent Draft	Arabidopsis, maize, boechera and miscanthus rhizosphere microbial communities from different US locations	Arabidopsis root microbial communities from North Carolina, USA - plate scrape MF_Col_mCL_r2 (SPAdes) (version 3)	DOE Joint Genome Institute (JGI)	3300025299	362507286	549682
*Microbiome	Permanent Draft	Arabidopsis, maize, boechera and miscanthus rhizosphere microbial communities from different US locations	Arabidopsis root microbial communities from the University of North Carolina, USA - plate scrape MF_Cvi_mMS (SPAdes) (version 2)	DOE Joint Genome Institute (JGI)	3300025302	414835864	658617
*Microbiome	Permanent Draft	Arabidopsis, maize, boechera and miscanthus rhizosphere microbial communities from different US locations	Arabidopsis root microbial communities from North Carolina, USA - plate scrape MF_Cvi_mMS_r2 (SPAdes) (version 2)	DOE Joint Genome Institute (JGI)	3300025303	421927747	662671
*Microbiome	Permanent Draft	Arabidopsis, maize, boechera and miscanthus rhizosphere microbial communities from different US locations	Arabidopsis root microbial communities from North Carolina, USA - plate scrape MF_Cvi_mCL_r2 (SPAdes) (version 2)	DOE Joint Genome Institute (JGI)	3300025304	461935468	694623
*Microbiome	Permanent Draft	Corn, switchgrass and miscanthus rhizosphere microbial communities from Kellogg Biological Station, Michigan, USA	Switchgrass rhizosphere microbial communities from Kellogg Biological Station, Michigan, USA, with PhiX - S5 (SPAdes) (version 2)	DOE Joint Genome Institute (JGI)	3300025315	1111299723	2728439
*Microbiome	Permanent Draft	Corn, switchgrass and miscanthus rhizosphere microbial communities from Kellogg Biological Station, Michigan, USA	Corn rhizosphere microbial communities from Kellogg Biological Station, Michigan, USA - KBS Corn C1-2 (SPAdes) (version 2)	DOE Joint Genome Institute (JGI)	3300025321	1321312951	3155773
*Microbiome	Permanent Draft	Corn, switchgrass and miscanthus rhizosphere microbial communities from Kellogg Biological Station, Michigan, USA	Switchgrass rhizosphere microbial communities from Kellogg Biological Station, Michigan, USA - KBS S5-4 metaG (SPAdes) (version 2)	DOE Joint Genome Institute (JGI)	3300025711	491936270	1002376
*Microbiome	Permanent Draft	Corn, switchgrass and miscanthus rhizosphere microbial communities from Kellogg Biological Station, Michigan, USA	Miscanthus rhizosphere microbial communities from Kellogg Biological Station, Michigan, USA - KBS M4-4 metaG (SPAdes) (version 2)	DOE Joint Genome Institute (JGI)	3300025728	604791559	1058436
*Microbiome	Permanent Draft	Corn, switchgrass and miscanthus rhizosphere microbial communities from Kellogg Biological Station, Michigan, USA	Switchgrass rhizosphere microbial communities from Kellogg Biological Station, Michigan, USA - KBS S6-4 metaG (SPAdes) (version 2)	DOE Joint Genome Institute (JGI)	3300025735	600849187	1111532
*Microbiome	Permanent Draft	Corn, switchgrass and miscanthus rhizosphere microbial communities from Kellogg Biological Station, Michigan, USA	Corn, switchgrass and miscanthus rhizosphere microbial communities from Kellogg Biological Station, Michigan, USA - KBS K5-25-1 metaG (SPAdes) (version 2)	DOE Joint Genome Institute (JGI)	3300025885	851448684	2120882
*Microbiome	Permanent Draft	Corn, switchgrass and miscanthus rhizosphere microbial communities from Kellogg Biological Station, Michigan, USA	Miscanthus rhizosphere microbial communities from Kellogg Biological Station, Michigan, USA - KBS Miscanthus M2-2 (SPAdes) (version 2)	DOE Joint Genome Institute (JGI)	3300025899	2078720976	5204555
*Microbiome	Permanent Draft	Corn, switchgrass and miscanthus rhizosphere microbial communities from Kellogg Biological Station, Michigan, USA	Switchgrass rhizosphere microbial communities from Kellogg Biological Station, Michigan, USA - KBS S2-4 metaG (SPAdes) (version 2)	DOE Joint Genome Institute (JGI)	3300025900	1456224065	3430530
*Microbiome	Permanent Draft	Corn, switchgrass and miscanthus rhizosphere microbial communities from Kellogg Biological Station, Michigan, USA	Miscanthus rhizosphere microbial communities from Kellogg Biological Station, Michigan, USA - M4 (SPAdes) (version 2)	DOE Joint Genome Institute (JGI)	3300025901	2238728591	5737405
*Microbiome	Permanent Draft	Corn, switchgrass and miscanthus rhizosphere microbial communities from Kellogg Biological Station, Michigan, USA	Switchgrass rhizosphere microbial communities from Kellogg Biological Station, Michigan, USA - KBS S2-3 metaG (SPAdes) (version 2)	DOE Joint Genome Institute (JGI)	3300025903	2383155244	5543354
*Microbiome	Permanent Draft	Corn, switchgrass and miscanthus rhizosphere microbial communities from Kellogg Biological Station, Michigan, USA	Corn rhizosphere microbial communities from Kellogg Biological Station, Michigan, USA - C2 (SPAdes) (version 2)	DOE Joint Genome Institute (JGI)	3300025904	1618083422	3683158
*Microbiome	Permanent Draft	Corn, switchgrass and miscanthus rhizosphere microbial communities from Kellogg Biological Station, Michigan, USA	Corn, switchgrass and miscanthus rhizosphere microbial communities from Kellogg Biological Station, Michigan, USA - LAR L11-1 metaG (SPAdes) (version 2)	DOE Joint Genome Institute (JGI)	3300025905	1639772412	4222233
*Microbiome	Permanent Draft	Corn, switchgrass and miscanthus rhizosphere microbial communities from Kellogg Biological Station, Michigan, USA	Corn, switchgrass and miscanthus rhizosphere microbial communities from Kellogg Biological Station, Michigan, USA - LAR L5-1 metaG (SPAdes) (version 2)	DOE Joint Genome Institute (JGI)	3300025906	2539728087	5913397
*Microbiome	Permanent Draft	Corn, switchgrass and miscanthus rhizosphere microbial communities from Kellogg Biological Station, Michigan, USA	Miscanthus rhizosphere microbial communities from Kellogg Biological Station, Michigan, USA - KBS M5-3 metaG (SPAdes) (version 2)	DOE Joint Genome Institute (JGI)	3300025907	2478258169	6068236
*Microbiome	Permanent Draft	Corn, switchgrass and miscanthus rhizosphere microbial communities from Kellogg Biological Station, Michigan, USA	Miscanthus rhizosphere microbial communities from Kellogg Biological Station, Michigan, USA - KBS Miscanthus M6-2 (SPAdes) (version 2)	DOE Joint Genome Institute (JGI)	3300025908	2281378737	5727862
*Microbiome	Permanent Draft	Corn, switchgrass and miscanthus rhizosphere microbial communities from Kellogg Biological Station, Michigan, USA	Corn rhizosphere microbial communities from Kellogg Biological Station, Michigan, USA - KBS C1-3 metaG (SPAdes) (version 2)	DOE Joint Genome Institute (JGI)	3300025909	2758755550	6194949
*Microbiome	Permanent Draft	Corn, switchgrass and miscanthus rhizosphere microbial communities from Kellogg Biological Station, Michigan, USA	Corn, switchgrass and miscanthus rhizosphere microbial communities from Kellogg Biological Station, Michigan, USA - KBS K5-50-1 metaG (SPAdes) (version 2)	DOE Joint Genome Institute (JGI)	3300025910	3174253560	6899223
*Microbiome	Permanent Draft	Corn, switchgrass and miscanthus rhizosphere microbial communities from Kellogg Biological Station, Michigan, USA	Corn rhizosphere microbial communities from Kellogg Biological Station, Michigan, USA - KBS C6-4 metaG (SPAdes) (version 2)	DOE Joint Genome Institute (JGI)	3300025911	2621717289	6309551
*Microbiome	Permanent Draft	Corn, switchgrass and miscanthus rhizosphere microbial communities from Kellogg Biological Station, Michigan, USA	Corn rhizosphere microbial communities from Kellogg Biological Station, Michigan, USA - KBS C8-3B metaG (SPAdes) (version 2)	DOE Joint Genome Institute (JGI)	3300025912	3005332004	6494425
*Microbiome	Permanent Draft	Corn, switchgrass and miscanthus rhizosphere microbial communities from Kellogg Biological Station, Michigan, USA	Corn rhizosphere microbial communities from Kellogg Biological Station, Michigan, USA - KBS C5-4 metaG (SPAdes) (version 2)	DOE Joint Genome Institute (JGI)	3300025913	3395306940	6928992
*Microbiome	Permanent Draft	Corn, switchgrass and miscanthus rhizosphere microbial communities from Kellogg Biological Station, Michigan, USA	Corn rhizosphere microbial communities from Kellogg Biological Station, Michigan, USA - KBS C2-4 metaG (SPAdes) (version 2)	DOE Joint Genome Institute (JGI)	3300025914	2924677010	6426642
*Microbiome	Permanent Draft	Corn, switchgrass and miscanthus rhizosphere microbial communities from Kellogg Biological Station, Michigan, USA	Corn, switchgrass and miscanthus rhizosphere microbial communities from Kellogg Biological Station, Michigan, USA - LAR L8-1 metaG (SPAdes) (version 2)	DOE Joint Genome Institute (JGI)	3300025915	2970155547	7042865
*Microbiome	Permanent Draft	Corn, switchgrass and miscanthus rhizosphere microbial communities from Kellogg Biological Station, Michigan, USA	Corn, switchgrass and miscanthus rhizosphere microbial communities from Kellogg Biological Station, Michigan, USA - LAR L5-3 metaG (SPAdes) (version 2)	DOE Joint Genome Institute (JGI)	3300025916	3067790225	7322921
*Microbiome	Permanent Draft	Corn, switchgrass and miscanthus rhizosphere microbial communities from Kellogg Biological Station, Michigan, USA	Corn rhizosphere microbial communities from Kellogg Biological Station, Michigan, USA - KBS C7-3B metaG (SPAdes) (version 2)	DOE Joint Genome Institute (JGI)	3300025917	3090056966	7179962
*Microbiome	Permanent Draft	Corn, switchgrass and miscanthus rhizosphere microbial communities from Kellogg Biological Station, Michigan, USA	Switchgrass rhizosphere microbial communities from Kellogg Biological Station, Michigan, USA - KBS S3-3L metaG (SPAdes) (version 2)	DOE Joint Genome Institute (JGI)	3300025918	2806008178	7266257
*Microbiome	Permanent Draft	Corn, switchgrass and miscanthus rhizosphere microbial communities from Kellogg Biological Station, Michigan, USA	Corn rhizosphere microbial communities from Kellogg Biological Station, Michigan, USA - KBS C3-3 metaG (SPAdes) (version 2)	DOE Joint Genome Institute (JGI)	3300025919	3181814261	7556425
*Microbiome	Permanent Draft	Corn, switchgrass and miscanthus rhizosphere microbial communities from Kellogg Biological Station, Michigan, USA	Corn rhizosphere microbial communities from Kellogg Biological Station, Michigan, USA - KBS C4-3 metaG (SPAdes) (version 2)	DOE Joint Genome Institute (JGI)	3300025920	3038965429	7300937
*Microbiome	Permanent Draft	Corn, switchgrass and miscanthus rhizosphere microbial communities from Kellogg Biological Station, Michigan, USA	Corn rhizosphere microbial communities from Kellogg Biological Station, Michigan, USA - KBS C6-3B metaG (SPAdes) (version 2)	DOE Joint Genome Institute (JGI)	3300025921	3426933321	7633714
*Microbiome	Permanent Draft	Corn, switchgrass and miscanthus rhizosphere microbial communities from Kellogg Biological Station, Michigan, USA	Corn, switchgrass and miscanthus rhizosphere microbial communities from Kellogg Biological Station, Michigan, USA - KBS K5-50-2 metaG (SPAdes) (version 2)	DOE Joint Genome Institute (JGI)	3300025922	3548085314	7756791
*Microbiome	Permanent Draft	Corn, switchgrass and miscanthus rhizosphere microbial communities from Kellogg Biological Station, Michigan, USA	Switchgrass rhizosphere microbial communities from Kellogg Biological Station, Michigan, USA - KBS S5-3 metaG (SPAdes) (version 2)	DOE Joint Genome Institute (JGI)	3300025923	3208123717	7407308
*Microbiome	Permanent Draft	Corn, switchgrass and miscanthus rhizosphere microbial communities from Kellogg Biological Station, Michigan, USA	Corn rhizosphere microbial communities from Kellogg Biological Station, Michigan, USA - KBS C3-4 metaG (SPAdes) (version 2)	DOE Joint Genome Institute (JGI)	3300025924	3431096444	7945382
*Microbiome	Permanent Draft	Corn, switchgrass and miscanthus rhizosphere microbial communities from Kellogg Biological Station, Michigan, USA	Switchgrass rhizosphere microbial communities from Kellogg Biological Station, Michigan, USA - KBS S6-3 metaG (SPAdes) (version 2)	DOE Joint Genome Institute (JGI)	3300025925	3410523046	7835490
*Microbiome	Permanent Draft	Corn, switchgrass and miscanthus rhizosphere microbial communities from Kellogg Biological Station, Michigan, USA	Miscanthus rhizosphere microbial communities from Kellogg Biological Station, Michigan, USA - KBS M4-3 metaG (SPAdes) (version 2)	DOE Joint Genome Institute (JGI)	3300025926	3355487923	7761759
*Microbiome	Permanent Draft	Corn, switchgrass and miscanthus rhizosphere microbial communities from Kellogg Biological Station, Michigan, USA	Miscanthus rhizosphere microbial communities from Kellogg Biological Station, Michigan, USA - KBS M5-4 metaG (SPAdes) (version 2)	DOE Joint Genome Institute (JGI)	3300025927	3413766764	7989486
*Microbiome	Permanent Draft	Corn, switchgrass and miscanthus rhizosphere microbial communities from Kellogg Biological Station, Michigan, USA	Corn, switchgrass and miscanthus rhizosphere microbial communities from Kellogg Biological Station, Michigan, USA - LAR L8-2 metaG (SPAdes) (version 2)	DOE Joint Genome Institute (JGI)	3300025928	3504050765	7978360
*Microbiome	Permanent Draft	Corn, switchgrass and miscanthus rhizosphere microbial communities from Kellogg Biological Station, Michigan, USA	Corn, switchgrass and miscanthus rhizosphere microbial communities from Kellogg Biological Station, Michigan, USA - LAR L8-3 metaG (SPAdes) (version 2)	DOE Joint Genome Institute (JGI)	3300025929	3483434663	7842026
*Microbiome	Permanent Draft	Corn, switchgrass and miscanthus rhizosphere microbial communities from Kellogg Biological Station, Michigan, USA	Switchgrass rhizosphere microbial communities from Kellogg Biological Station, Michigan, USA - KBS S7-3 metaG (SPAdes) (version 2)	DOE Joint Genome Institute (JGI)	3300025931	3402637270	7989805
*Microbiome	Permanent Draft	Corn, switchgrass and miscanthus rhizosphere microbial communities from Kellogg Biological Station, Michigan, USA	Corn rhizosphere microbial communities from Kellogg Biological Station, Michigan, USA - KBS C2-3 metaG (SPAdes) (version 2)	DOE Joint Genome Institute (JGI)	3300025932	3361885780	8022570
*Microbiome	Permanent Draft	Corn, switchgrass and miscanthus rhizosphere microbial communities from Kellogg Biological Station, Michigan, USA	Corn rhizosphere microbial communities from Kellogg Biological Station, Michigan, USA - KBS C5-3 metaG (SPAdes) (version 2)	DOE Joint Genome Institute (JGI)	3300025933	3444979147	8043852
*Microbiome	Permanent Draft	Corn, switchgrass and miscanthus rhizosphere microbial communities from Kellogg Biological Station, Michigan, USA	Miscanthus rhizosphere microbial communities from Kellogg Biological Station, Michigan, USA - KBS M2-4 metaG (SPAdes) (version 2)	DOE Joint Genome Institute (JGI)	3300025934	3338852555	8083714
*Microbiome	Permanent Draft	Corn, switchgrass and miscanthus rhizosphere microbial communities from Kellogg Biological Station, Michigan, USA	Miscanthus rhizosphere microbial communities from Kellogg Biological Station, Michigan, USA - KBS M3-4 metaG (SPAdes) (version 2)	DOE Joint Genome Institute (JGI)	3300025935	3345676673	8053121
*Microbiome	Permanent Draft	Corn, switchgrass and miscanthus rhizosphere microbial communities from Kellogg Biological Station, Michigan, USA	Switchgrass rhizosphere microbial communities from Kellogg Biological Station, Michigan, USA - KBS S2-3H metaG (SPAdes) (version 2)	DOE Joint Genome Institute (JGI)	3300025936	3434819018	8146781
*Microbiome	Permanent Draft	Corn, switchgrass and miscanthus rhizosphere microbial communities from Kellogg Biological Station, Michigan, USA	Miscanthus rhizosphere microbial communities from Kellogg Biological Station, Michigan, USA - KBS M3-3 metaG (SPAdes) (version 2)	DOE Joint Genome Institute (JGI)	3300025937	3428093328	8318421
*Microbiome	Permanent Draft	Corn, switchgrass and miscanthus rhizosphere microbial communities from Kellogg Biological Station, Michigan, USA	Miscanthus rhizosphere microbial communities from Kellogg Biological Station, Michigan, USA - KBS Miscanthus M1-2 (SPAdes) (version 2)	DOE Joint Genome Institute (JGI)	3300025938	3481611301	8460825
*Microbiome	Permanent Draft	Corn, switchgrass and miscanthus rhizosphere microbial communities from Kellogg Biological Station, Michigan, USA	Corn, switchgrass and miscanthus rhizosphere microbial communities from Kellogg Biological Station, Michigan, USA - LAR L11-2 metaG (SPAdes) (version 2)	DOE Joint Genome Institute (JGI)	3300025939	3370442482	8527851
*Microbiome	Permanent Draft	Corn, switchgrass and miscanthus rhizosphere microbial communities from Kellogg Biological Station, Michigan, USA	Miscanthus rhizosphere microbial communities from Kellogg Biological Station, Michigan, USA - KBS M1-3 metaG (SPAdes) (version 2)	DOE Joint Genome Institute (JGI)	3300025940	3610217189	8579788
*Microbiome	Permanent Draft	Corn, switchgrass and miscanthus rhizosphere microbial communities from Kellogg Biological Station, Michigan, USA	Switchgrass rhizosphere microbial communities from Kellogg Biological Station, Michigan, USA - KBS S3-4 metaG (SPAdes) (version 2)	DOE Joint Genome Institute (JGI)	3300025941	3815172934	8541956
*Microbiome	Permanent Draft	Corn, switchgrass and miscanthus rhizosphere microbial communities from Kellogg Biological Station, Michigan, USA	Miscanthus rhizosphere microbial communities from Kellogg Biological Station, Michigan, USA - KBS Miscanthus M5-2 (SPAdes) (version 2)	DOE Joint Genome Institute (JGI)	3300025942	3657747409	8835007
*Microbiome	Permanent Draft	Corn, switchgrass and miscanthus rhizosphere microbial communities from Kellogg Biological Station, Michigan, USA	Corn rhizosphere microbial communities from Kellogg Biological Station, Michigan, USA - KBS C7.1-3L metaG (SPAdes) (version 2)	DOE Joint Genome Institute (JGI)	3300025944	3856590347	8897280
*Microbiome	Permanent Draft	Corn, switchgrass and miscanthus rhizosphere microbial communities from Kellogg Biological Station, Michigan, USA	Corn rhizosphere microbial communities from Kellogg Biological Station, Michigan, USA - KBS C7-3 metaG (SPAdes) (version 2)	DOE Joint Genome Institute (JGI)	3300025945	3854373111	9016450
*Microbiome	Permanent Draft	Corn, switchgrass and miscanthus rhizosphere microbial communities from Kellogg Biological Station, Michigan, USA	Corn rhizosphere microbial communities from Kellogg Biological Station, Michigan, USA - KBS Corn C5-2 (SPAdes) (version 2)	DOE Joint Genome Institute (JGI)	3300025949	4154183191	8903445
*Microbiome	Permanent Draft	Corn, switchgrass and miscanthus rhizosphere microbial communities from Kellogg Biological Station, Michigan, USA	Miscanthus rhizosphere microbial communities from Kellogg Biological Station, Michigan, USA - KBS M2-3 metaG (SPAdes) (version 2)	DOE Joint Genome Institute (JGI)	3300025960	3787153395	9052927
*Microbiome	Permanent Draft	Corn, switchgrass and miscanthus rhizosphere microbial communities from Kellogg Biological Station, Michigan, USA	Switchgrass rhizosphere microbial communities from Kellogg Biological Station, Michigan, USA - KBS S4-4 metaG (SPAdes) (version 2)	DOE Joint Genome Institute (JGI)	3300025961	3810786997	9033987
*Microbiome	Permanent Draft	Corn, switchgrass and miscanthus rhizosphere microbial communities from Kellogg Biological Station, Michigan, USA	Switchgrass rhizosphere microbial communities from Kellogg Biological Station, Michigan, USA - KBS S4-3 metaG (SPAdes) (version 2)	DOE Joint Genome Institute (JGI)	3300025972	3829282155	9062315
*Microbiome	Permanent Draft	Corn, switchgrass and miscanthus rhizosphere microbial communities from Kellogg Biological Station, Michigan, USA	Corn rhizosphere microbial communities from Kellogg Biological Station, Michigan, USA - KBS Corn C4-2 (SPAdes) (version 2)	DOE Joint Genome Institute (JGI)	3300025981	3972487726	9734611
*Microbiome	Permanent Draft	Corn, switchgrass and miscanthus rhizosphere microbial communities from Kellogg Biological Station, Michigan, USA	Switchgrass rhizosphere microbial communities from Kellogg Biological Station, Michigan, USA - KBS S3-3 metaG (SPAdes) (version 2)	DOE Joint Genome Institute (JGI)	3300025986	3937736095	9216960
*Microbiome	Permanent Draft	Corn, switchgrass and miscanthus rhizosphere microbial communities from Kellogg Biological Station, Michigan, USA	Miscanthus rhizosphere microbial communities from Kellogg Biological Station, Michigan, USA - KBS Miscanthus M4-2 (SPAdes) (version 2)	DOE Joint Genome Institute (JGI)	3300026023	4140950405	10009703
*Microbiome	Permanent Draft	Corn, switchgrass and miscanthus rhizosphere microbial communities from Kellogg Biological Station, Michigan, USA	Switchgrass rhizosphere microbial communities from Kellogg Biological Station, Michigan, USA - KBS Switchgrass S1-2 (SPAdes) (version 2)	DOE Joint Genome Institute (JGI)	3300026035	4353717491	10066448
*Microbiome	Permanent Draft	Corn, switchgrass and miscanthus rhizosphere microbial communities from Kellogg Biological Station, Michigan, USA	Corn rhizosphere microbial communities from Kellogg Biological Station, Michigan, USA - KBS Corn C3-2 (SPAdes) (version 2)	DOE Joint Genome Institute (JGI)	3300026041	4068315428	9508504
*Microbiome	Permanent Draft	Corn, switchgrass and miscanthus rhizosphere microbial communities from Kellogg Biological Station, Michigan, USA	Corn rhizosphere microbial communities from Kellogg Biological Station, Michigan, USA - KBS C6-3 metaG (SPAdes) (version 2)	DOE Joint Genome Institute (JGI)	3300026067	4116356054	10171416
*Microbiome	Permanent Draft	Corn, switchgrass and miscanthus rhizosphere microbial communities from Kellogg Biological Station, Michigan, USA	Corn, switchgrass and miscanthus rhizosphere microbial communities from Kellogg Biological Station, Michigan, USA - KBS K5-10-1 metaG (SPAdes) (version 2)	DOE Joint Genome Institute (JGI)	3300026075	4223953691	10852518
*Microbiome	Permanent Draft	Corn, switchgrass and miscanthus rhizosphere microbial communities from Kellogg Biological Station, Michigan, USA	Corn rhizosphere microbial communities from Kellogg Biological Station, Michigan, USA - KBS Corn C6-2 (SPAdes) (version 2)	DOE Joint Genome Institute (JGI)	3300026078	4550261676	10528156
*Microbiome	Permanent Draft	Corn, switchgrass and miscanthus rhizosphere microbial communities from Kellogg Biological Station, Michigan, USA	Switchgrass rhizosphere microbial communities from Kellogg Biological Station, Michigan, USA - KBS Switchgrass S6-2 (SPAdes) (version 2)	DOE Joint Genome Institute (JGI)	3300026088	4758448127	10988582
*Microbiome	Permanent Draft	Corn, switchgrass and miscanthus rhizosphere microbial communities from Kellogg Biological Station, Michigan, USA	Miscanthus rhizosphere microbial communities from Kellogg Biological Station, Michigan, USA - KBS Miscanthus M3-2 (SPAdes) (version 2)	DOE Joint Genome Institute (JGI)	3300026089	4650339433	11527658
*Microbiome	Permanent Draft	Corn, switchgrass and miscanthus rhizosphere microbial communities from Kellogg Biological Station, Michigan, USA	Switchgrass rhizosphere microbial communities from Kellogg Biological Station, Michigan, USA - KBS Switchgrass S7-2 (SPAdes) (version 2)	DOE Joint Genome Institute (JGI)	3300026095	4641442695	10895205
*Microbiome	Permanent Draft	Corn, switchgrass and miscanthus rhizosphere microbial communities from Kellogg Biological Station, Michigan, USA	Corn rhizosphere microbial communities from Kellogg Biological Station, Michigan, USA - KBS Corn C7-2 (SPAdes) (version 2)	DOE Joint Genome Institute (JGI)	3300026116	4696974976	11206238
*Microbiome	Permanent Draft	Corn, switchgrass and miscanthus rhizosphere microbial communities from Kellogg Biological Station, Michigan, USA	Switchgrass rhizosphere microbial communities from Kellogg Biological Station, Michigan, USA - KBS Switchgrass S4-2 (SPAdes) (version 2)	DOE Joint Genome Institute (JGI)	3300026118	5532352406	13797816
*Microbiome	Permanent Draft	Corn, switchgrass and miscanthus rhizosphere microbial communities from Kellogg Biological Station, Michigan, USA	Miscanthus rhizosphere microbial communities from Kellogg Biological Station, Michigan, USA - KBS M7-3 metaG (SPAdes) (version 2)	DOE Joint Genome Institute (JGI)	3300026121	4478987780	11086922
*Microbiome	Permanent Draft	Corn, switchgrass and miscanthus rhizosphere microbial communities from Kellogg Biological Station, Michigan, USA	Corn rhizosphere microbial communities from Kellogg Biological Station, Michigan, USA - KBS Corn C2-2 (SPAdes) (version 2)	DOE Joint Genome Institute (JGI)	3300026142	4824601235	11487162
*Microbiome	Permanent Draft	Leaf surface microbial communities from various plants in UC Gill Tract Community Farm, Albany, California, United States	Leaf surface microbial communities from sunflower plants in UC Gill Tract Community Farm, Albany, California, United States - DLSL S.R1	DOE Joint Genome Institute (JGI)	3300026383	152652060	249921
*Microbiome	Permanent Draft	Leaf surface microbial communities from various plants in UC Gill Tract Community Farm, Albany, California, United States	Leaf surface microbial communities from wheat plants in UC Gill Tract Community Farm, Albany, California, United States - DLSL W.R1	DOE Joint Genome Institute (JGI)	3300026472	283273311	434518
*Microbiome	Permanent Draft	Leaf surface microbial communities from various plants in UC Gill Tract Community Farm, Albany, California, United States	Leaf surface microbial communities from alfalfa plants in UC Gill Tract Community Farm, Albany, California, United States - DLSL A.R1	DOE Joint Genome Institute (JGI)	3300026487	298298276	488944
*Microbiome	Permanent Draft	Agave microbial communities from California, USA, and Mexico	Agave microbial communities from Guanajuato, Mexico - At.P.e (SPAdes) (version 2)	DOE Joint Genome Institute (JGI)	3300027033	167801712	254676
*Microbiome	Permanent Draft	Root nodule microbial communities of legume samples collected from USA, Mexico and Botswana	Root nodule microbial communities of legume samples collected from California, USA - Medicago truncatula BG (SPAdes) (version 2)	DOE Joint Genome Institute (JGI)	3300027111	234796731	333225
*Microbiome	Permanent Draft	Root nodule microbial communities of legume samples collected from USA, Mexico and Botswana	Root nodule microbial communities of legume samples collected from California, USA - Cow pea red BW (SPAdes) (version 2)	DOE Joint Genome Institute (JGI)	3300027296	476074535	455062
*Microbiome	Permanent Draft	Agave microbial communities from California, USA, and Mexico	Agave microbial communities from Guanajuato, Mexico - At.Am.rz (SPAdes) (version 2)	DOE Joint Genome Institute (JGI)	3300027312	284066904	473369
*Microbiome	Permanent Draft	Root nodule microbial communities of legume samples collected from USA, Mexico and Botswana	Root nodule microbial communities of legume samples collected from California USA - Cow pea white BW (SPAdes) (version 2)	DOE Joint Genome Institute (JGI)	3300027357	485645794	438727
*Microbiome	Permanent Draft	Arabidopsis thaliana rhizosphere microbial communities from the Joint Genome Institute, USA, that affect carbon cycling	Arabidopsis thaliana rhizosphere microbial communities from the Joint Genome Institute, USA, that affect carbon cycling - Inoculated plant M3 PM (SPAdes) (version 2)	DOE Joint Genome Institute (JGI)	3300027360	190532699	518728
*Microbiome	Permanent Draft	Root nodule microbial communities of legume samples collected from USA, Mexico and Botswana	Root nodule microbial communities of legume samples collected from California, USA - Siratro white BW (SPAdes) (version 2)	DOE Joint Genome Institute (JGI)	3300027361	386455585	314441
*Microbiome	Permanent Draft	Root nodule microbial communities of legume samples collected from USA, Mexico and Botswana	Root nodule microbial communities of legume samples collected from California, USA - Siratro red BW (SPAdes) (version 2)	DOE Joint Genome Institute (JGI)	3300027363	372208092	291508
*Microbiome	Permanent Draft	Arabidopsis thaliana rhizosphere microbial communities from the Joint Genome Institute, USA, that affect carbon cycling	Arabidopsis thaliana rhizosphere microbial communities from the Joint Genome Institute, USA, that affect carbon cycling - Inoculated plant Co AM (SPAdes) (version 2)	DOE Joint Genome Institute (JGI)	3300027364	187116213	514216
*Microbiome	Permanent Draft	Arabidopsis thaliana rhizosphere microbial communities from the Joint Genome Institute, USA, that affect carbon cycling	Arabidopsis thaliana rhizosphere microbial communities from the Joint Genome Institute, USA, that affect carbon cycling - Inoculated plant M1 PM (SPAdes) (version 2)	DOE Joint Genome Institute (JGI)	3300027378	189498947	527596
*Microbiome	Permanent Draft	Arabidopsis thaliana rhizosphere microbial communities from the Joint Genome Institute, USA, that affect carbon cycling	Arabidopsis thaliana rhizosphere microbial communities from the Joint Genome Institute, USA, that affect carbon cycling - Inoculated plant M2 PM (SPAdes) (version 2)	DOE Joint Genome Institute (JGI)	3300027395	193706294	542343
*Microbiome	Permanent Draft	Arabidopsis thaliana rhizosphere microbial communities from the Joint Genome Institute, USA, that affect carbon cycling	Arabidopsis thaliana rhizosphere microbial communities from the Joint Genome Institute, USA, that affect carbon cycling - Inoculated plant M2 S PM (SPAdes) (version 2)	DOE Joint Genome Institute (JGI)	3300027424	195753981	564594
*Microbiome	Permanent Draft	Arabidopsis thaliana rhizosphere microbial communities from the Joint Genome Institute, USA, that affect carbon cycling	Arabidopsis thaliana rhizosphere microbial communities from the Joint Genome Institute, USA, that affect carbon cycling - Inoculated plant Co PM (SPAdes) (version 2)	DOE Joint Genome Institute (JGI)	3300027462	208186630	569557
*Microbiome	Permanent Draft	Arabidopsis thaliana rhizosphere microbial communities from the Joint Genome Institute, USA, that affect carbon cycling	Arabidopsis thaliana rhizosphere microbial communities from the Joint Genome Institute, USA, that affect carbon cycling - Inoculated plant M3 AM (SPAdes) (version 2)	DOE Joint Genome Institute (JGI)	3300027471	215047433	573395
*Microbiome	Permanent Draft	Vadose zone soil and rhizosphere microbial communities from the Eel River Critical Zone Observatory, Northern California to study diel carbon cycling	Vadose zone soil microbial communities from the Eel River Critical Zone Observatory, Northern California, USA - Rivendell_Oct2014_Saprolite_2_DNA_Rhizosphere_2 (SPAdes) (version 2)	DOE Joint Genome Institute (JGI)	3300027512	268271162	631009
*Microbiome	Permanent Draft	Arabidopsis thaliana rhizosphere microbial communities from the Joint Genome Institute, USA, that affect carbon cycling	Arabidopsis thaliana rhizosphere microbial communities from the Joint Genome Institute, USA, that affect carbon cycling - Inoculated plant M2 AM (SPAdes) (version 2)	DOE Joint Genome Institute (JGI)	3300027526	244290915	663469
*Microbiome	Permanent Draft	Arabidopsis thaliana rhizosphere microbial communities from the Joint Genome Institute, USA, that affect carbon cycling	Arabidopsis thaliana rhizosphere microbial communities from the Joint Genome Institute, USA, that affect carbon cycling - Inoculated plant M1 AM (SPAdes) (version 2)	DOE Joint Genome Institute (JGI)	3300027543	264059719	700213
*Microbiome	Permanent Draft	Arabidopsis thaliana rhizosphere microbial communities from the Joint Genome Institute, USA, that affect carbon cycling	Arabidopsis thaliana rhizosphere microbial communities from the Joint Genome Institute, USA, that affect carbon cycling - Inoculated plant M1 S AM (SPAdes) (version 2)	DOE Joint Genome Institute (JGI)	3300027552	225404466	632724
*Microbiome	Permanent Draft	Agave microbial communities from California, USA, and Mexico	Agave microbial communities from Guanajuato, Mexico - At.P.rz (SPAdes) (version 2)	DOE Joint Genome Institute (JGI)	3300027606	442779093	794872
*Microbiome	Permanent Draft	Arabidopsis thaliana rhizosphere microbial communities from the Joint Genome Institute, USA, that affect carbon cycling	Arabidopsis thaliana rhizosphere microbial communities from the Joint Genome Institute, USA, that affect carbon cycling - Inoculated plant Co S AM (SPAdes) (version 2)	DOE Joint Genome Institute (JGI)	3300027614	288186957	798553
*Microbiome	Permanent Draft	Arabidopsis thaliana rhizosphere microbial communities from the Joint Genome Institute, USA, that affect carbon cycling	Arabidopsis thaliana rhizosphere microbial communities from the Joint Genome Institute, USA, that affect carbon cycling - Inoculated plant M2 S AM (SPAdes) (version 2)	DOE Joint Genome Institute (JGI)	3300027617	270118917	760660
*Microbiome	Permanent Draft	Agave microbial communities from California, USA, and Mexico	Agave microbial communities from Guanajuato, Mexico - Mg.Sf.rz (SPAdes) (version 2)	DOE Joint Genome Institute (JGI)	3300027628	420874915	851367
*Microbiome	Permanent Draft	Arabidopsis thaliana rhizosphere microbial communities from the Joint Genome Institute, USA, that affect carbon cycling	Arabidopsis thaliana rhizosphere microbial communities from the Joint Genome Institute, USA, that affect carbon cycling - Inoculated plant M1 S PM (SPAdes) (version 2)	DOE Joint Genome Institute (JGI)	3300027665	363956653	967761
*Microbiome	Permanent Draft	Root nodule microbial communities of legume samples collected from USA, Mexico and Botswana	Root nodule microbial communities of legume samples collected from California, USA - M. trunc garden sep15 (SPAdes) (version 2)	DOE Joint Genome Institute (JGI)	3300027666	793626619	980833
*Microbiome	Permanent Draft	Vadose zone soil and rhizosphere microbial communities from the Eel River Critical Zone Observatory, Northern California to study diel carbon cycling	Vadose zone soil microbial communities from the Eel River Critical Zone Observatory, Northern California, USA - Rivendell_Oct2014_Saprolite_2_DNA_Rhizosphere_1 (SPAdes) (version 2)	DOE Joint Genome Institute (JGI)	3300027671	477410113	1042850
*Microbiome	Permanent Draft	Arabidopsis thaliana rhizosphere microbial communities from the Joint Genome Institute, USA, that affect carbon cycling	Arabidopsis thaliana rhizosphere microbial communities from the Joint Genome Institute, USA, that affect carbon cycling - Inoculated plant M3 S AM (SPAdes) (version 2)	DOE Joint Genome Institute (JGI)	3300027682	412535417	1065328
*Microbiome	Permanent Draft	Arabidopsis thaliana rhizosphere microbial communities from the Joint Genome Institute, USA, that affect carbon cycling	Arabidopsis thaliana rhizosphere microbial communities from the Joint Genome Institute, USA, that affect carbon cycling - Rhizosphere soil Co-N PM (SPAdes) (version 2)	DOE Joint Genome Institute (JGI)	3300027695	403242281	1110932
*Microbiome	Permanent Draft	Arabidopsis thaliana rhizosphere microbial communities from the Joint Genome Institute, USA, that affect carbon cycling	Arabidopsis thaliana rhizosphere microbial communities from the Joint Genome Institute, USA, that affect carbon cycling - Endophyte Co-N S PM (SPAdes) (version 2)	DOE Joint Genome Institute (JGI)	3300027717	484338926	1288745
*Microbiome	Permanent Draft	Agave microbial communities from California, USA, and Mexico	Agave microbial communities from Guanajuato, Mexico - Or.Ma.rz (SPAdes) (version 2)	DOE Joint Genome Institute (JGI)	3300027718	592853518	1278315
*Microbiome	Permanent Draft	Agave microbial communities from California, USA, and Mexico	Agave microbial communities from Guanajuato, Mexico - As.Ma.rz (SPAdes) (version 2)	DOE Joint Genome Institute (JGI)	3300027750	544460120	1486091
*Microbiome	Permanent Draft	Agave microbial communities from California, USA, and Mexico	Agave microbial communities from Guanajuato, Mexico - Or.Sf.rz (SPAdes) (version 2)	DOE Joint Genome Institute (JGI)	3300027766	673260334	1569387
*Microbiome	Permanent Draft	Host-associated microbial communities from peat moss Sphagnum species from Minnesota, USA	Host-associated microbial communities from peat moss isolated from Minnesota, USA - S1T2_Fd - Sphagnum fallax MG (SPAdes) (version 2)	DOE Joint Genome Institute (JGI)	3300027807	1346775198	2128057
*Microbiome	Permanent Draft	Agave microbial communities from California, USA, and Mexico	Agave microbial communities from Guanajuato, Mexico - Mg.Ma.rz (SPAdes) (version 2)	DOE Joint Genome Institute (JGI)	3300027809	830736449	2074079
*Microbiome	Permanent Draft	Host-associated microbial communities from peat moss Sphagnum species from Minnesota, USA	Host-associated microbial communities from peat moss isolated from Minnesota, USA - S1T2_Fc - Sphagnum magellanicum MG (SPAdes) (version 2)	DOE Joint Genome Institute (JGI)	3300027860	1700481443	2960785
*Microbiome	Permanent Draft	Populus root and rhizosphere microbial communities from Tennessee, USA	Populus endosphere microbial communities from Tennessee, USA - Endosphere MetaG P. TD hybrid TD303-3 (SPAdes) (version 2)	DOE Joint Genome Institute (JGI)	3300027866	1135485256	3080772
*Microbiome	Permanent Draft	Arabidopsis thaliana rhizosphere microbial communities from the Joint Genome Institute, USA, that affect carbon cycling	Arabidopsis thaliana rhizosphere microbial communities from the Joint Genome Institute, USA, that affect carbon cycling - Inoculated plant M3 S PM (SPAdes) (version 2)	DOE Joint Genome Institute (JGI)	3300027876	1239285674	3513745
*Microbiome	Permanent Draft	Populus root and rhizosphere microbial communities from Tennessee, USA	Populus rhizosphere microbial communities from Tennessee, USA - Rhizosphere MetaG P. TD hybrid SRZTD1 (SPAdes) (version 3)	DOE Joint Genome Institute (JGI)	3300027907	2587823506	5728460
*Microbiome	Permanent Draft	Soil, plant litter and rhizosphere microbial communities from European coniferous forests	Rhizosphere microbial communities from Maridalen valley, Oslo, Norway - NZE4	DOE Joint Genome Institute (JGI)	3300028017	92491056	216474
*Microbiome	Permanent Draft	Phyllosphere microbial comminities from bioenergy crops switchgrass and miscanthus from Michigan, USA	Phyllosphere microbial comminities from switchgrass, GLBRC, Michigan, United States - G5R2_NF_18SEP2017_LD1	DOE Joint Genome Institute (JGI)	3300028149	48729578	103664
*Microbiome	Permanent Draft	Phyllosphere microbial comminities from bioenergy crops switchgrass and miscanthus from Michigan, USA	Phyllosphere microbial comminities from switchgrass, GLBRC, Michigan, United States - G5R2_MAIN_18SEP2017_LD1	DOE Joint Genome Institute (JGI)	3300028155	95000953	191703
*Microbiome	Permanent Draft	Corn, switchgrass and miscanthus rhizosphere microbial communities from Kellogg Biological Station, Michigan, USA	Switchgrass rhizosphere microbial communities from Kellogg Biological Station, Michigan, USA - KBS S1-3 metaG (SPAdes) (version 2)	DOE Joint Genome Institute (JGI)	3300028379	4292870490	9660484
*Microbiome	Permanent Draft	Corn, switchgrass and miscanthus rhizosphere microbial communities from Kellogg Biological Station, Michigan, USA	Switchgrass rhizosphere microbial communities from Kellogg Biological Station, Michigan, USA - KBS Switchgrass S5-2 (SPAdes) (version 2)	DOE Joint Genome Institute (JGI)	3300028380	4875698530	11651267
*Microbiome	Permanent Draft	Corn, switchgrass and miscanthus rhizosphere microbial communities from Kellogg Biological Station, Michigan, USA	Switchgrass rhizosphere microbial communities from Kellogg Biological Station, Michigan, USA - KBS Switchgrass S3-2 (SPAdes) (version 2)	DOE Joint Genome Institute (JGI)	3300028381	4854916066	11184874
*Microbiome	Permanent Draft	Rhizosphere microbial communities from Carex aquatilis grown in University of Washington, Seatle, WA, United States	Rhizosphere microbial communities from Carex aquatilis grown in University of Washington, Seatle, WA, United States - 4-21-22 metaG	DOE Joint Genome Institute (JGI)	3300028556	511001391	1186650
*Microbiome	Permanent Draft	Rhizosphere microbial communities from Carex aquatilis grown in University of Washington, Seatle, WA, United States	Rhizosphere microbial communities from Carex aquatilis grown in University of Washington, Seatle, WA, United States - 4-14-24 metaG	DOE Joint Genome Institute (JGI)	3300028558	556973869	1360685
*Microbiome	Permanent Draft	Rhizosphere microbial communities from Carex aquatilis grown in University of Washington, Seatle, WA, United States	Rhizosphere microbial communities from Carex aquatilis grown in University of Washington, Seatle, WA, United States - 4-8-24 metaG	DOE Joint Genome Institute (JGI)	3300028563	606614826	1350800
*Microbiome	Permanent Draft	Rhizosphere microbial communities from Carex aquatilis grown in University of Washington, Seatle, WA, United States	Rhizosphere microbial communities from Carex aquatilis grown in University of Washington, Seatle, WA, United States - 4-20-23 metaG	DOE Joint Genome Institute (JGI)	3300028573	734587054	1671551
*Microbiome	Permanent Draft	Rhizosphere microbial communities from Carex aquatilis grown in University of Washington, Seatle, WA, United States	Rhizosphere microbial communities from Carex aquatilis grown in University of Washington, Seatle, WA, United States - 4-8-21 metaG	DOE Joint Genome Institute (JGI)	3300028577	825308829	1882206
*Microbiome	Permanent Draft	Rhizosphere microbial communities from Carex aquatilis grown in University of Washington, Seatle, WA, United States	Rhizosphere microbial communities from Carex aquatilis grown in University of Washington, Seatle, WA, United States - 4-12-25 metaG	DOE Joint Genome Institute (JGI)	3300028653	637414604	1453092
*Microbiome	Permanent Draft	Rhizosphere microbial communities from Carex aquatilis grown in University of Washington, Seatle, WA, United States	Rhizosphere microbial communities from Carex aquatilis grown in University of Washington, Seatle, WA, United States - 4-12-22 metaG	DOE Joint Genome Institute (JGI)	3300028654	537208322	1309610
*Microbiome	Permanent Draft	Rhizosphere microbial communities from Carex aquatilis grown in University of Washington, Seatle, WA, United States	Rhizosphere microbial communities from Carex aquatilis grown in University of Washington, Seatle, WA, United States - 4-21-19 metaG	DOE Joint Genome Institute (JGI)	3300028666	581164518	1351643
*Microbiome	Permanent Draft	Soil and ectomycorrhiza microbial communities from Populus trichocarpa stands in riparian zones in the Pacific Northwest, United States	Populus trichocarpa ectomycorrhiza microbial communities from riparian zone in the Pacific Northwest, United States - 23_EM	DOE Joint Genome Institute (JGI)	3300028786	1738859743	3044471
*Microbiome	Permanent Draft	Soil and ectomycorrhiza microbial communities from Populus trichocarpa stands in riparian zones in the Pacific Northwest, United States	Populus trichocarpa ectomycorrhiza microbial communities from riparian zone in the Pacific Northwest, United States - 17_EM	DOE Joint Genome Institute (JGI)	3300028794	2518841307	3992599
*Microbiome	Permanent Draft	Rhizosphere microbial communities from Carex aquatilis grown in University of Washington, Seatle, WA, United States	Rhizosphere microbial communities from Carex aquatilis grown in University of Washington, Seatle, WA, United States - 4-21-26 metaG	DOE Joint Genome Institute (JGI)	3300028800	2585637927	5519709
*Microbiome	Permanent Draft	Rhizosphere microbial communities from Carex aquatilis grown in University of Washington, Seatle, WA, United States	Rhizosphere microbial communities from Carex aquatilis grown in University of Washington, Seatle, WA, United States - 4-14-19 metaG	DOE Joint Genome Institute (JGI)	3300029957	738827145	1672786
*Microbiome	Permanent Draft	Agave microbial communities from California, USA, and Mexico	Agave microbial communities from Guanajuato, Mexico - Or.Sf.e (v2) (version 2)	DOE Joint Genome Institute (JGI)	3300030495	631553214	1246953
*Microbiome	Permanent Draft	Agave microbial communities from California, USA, and Mexico	Agave microbial communities from Guanajuato, Mexico - Mg.Sf.rz (v2) (version 3)	DOE Joint Genome Institute (JGI)	3300030497	426598694	873484
*Microbiome	Permanent Draft	Agave microbial communities from California, USA, and Mexico	Agave microbial communities from Guanajuato, Mexico - Or.Ma.e (v2) (version 2)	DOE Joint Genome Institute (JGI)	3300030498	1080334363	1942137
*Microbiome	Permanent Draft	Agave microbial communities from California, USA, and Mexico	Agave microbial communities from Guanajuato, Mexico - As.Ma.rz (v2) (version 3)	DOE Joint Genome Institute (JGI)	3300030499	495573182	1313267
*Microbiome	Permanent Draft	Agave microbial communities from California, USA, and Mexico	Agave microbial communities from Guanajuato, Mexico - At.Am.rz (v2) (version 3)	DOE Joint Genome Institute (JGI)	3300030500	291451256	495277
*Microbiome	Permanent Draft	Agave microbial communities from California, USA, and Mexico	Agave microbial communities from Guanajuato, Mexico - Mg.Sf.e (v2) (version 2)	DOE Joint Genome Institute (JGI)	3300030501	1667191862	3467797
*Microbiome	Permanent Draft	Agave microbial communities from California, USA, and Mexico	Agave microbial communities from Guanajuato, Mexico - As.Sf.rz (v2) (version 3)	DOE Joint Genome Institute (JGI)	3300030502	495529288	1350514
*Microbiome	Permanent Draft	Agave microbial communities from California, USA, and Mexico	Agave microbial communities from Guanajuato, Mexico - Mg.Ma.e (v2) (version 2)	DOE Joint Genome Institute (JGI)	3300030505	653701676	1186283
*Microbiome	Permanent Draft	Agave microbial communities from California, USA, and Mexico	Agave microbial communities from Guanajuato, Mexico - At.P.rz (v2) (version 3)	DOE Joint Genome Institute (JGI)	3300030512	451196603	816650
*Microbiome	Permanent Draft	Agave microbial communities from California, USA, and Mexico	Agave microbial communities from Guanajuato, Mexico - Mg.Ma.rz (v2) (version 3)	DOE Joint Genome Institute (JGI)	3300030514	830522015	2017114
*Microbiome	Permanent Draft	Agave microbial communities from California, USA, and Mexico	Agave microbial communities from Guanajuato, Mexico - Or.Ma.rz (v2) (version 3)	DOE Joint Genome Institute (JGI)	3300030516	594623726	1265171
*Microbiome	Permanent Draft	Soil and ectomycorrhiza microbial communities from Populus trichocarpa stands in riparian zones in the Pacific Northwest, United States	Populus trichocarpa ectomycorrhiza microbial communities from riparian zone in the Pacific Northwest, United States - 13_EM	DOE Joint Genome Institute (JGI)	3300030521	1081039811	1655862
*Microbiome	Permanent Draft	Agave microbial communities from California, USA, and Mexico	Agave microbial communities from Guanajuato, Mexico - As.Sf.e (v2) (version 2)	DOE Joint Genome Institute (JGI)	3300030692	1770074211	3289843
*Microbiome	Permanent Draft	Agave microbial communities from California, USA, and Mexico	Agave microbial communities from Guanajuato, Mexico - At.Am.e (v2) (version 2)	DOE Joint Genome Institute (JGI)	3300030753	66113247	123147
*Microbiome	Permanent Draft	Leaf surface microbial communities from various plants in UC Gill Tract Community Farm, Albany, California, United States	Phyllosphere microbial communities from UC Gill Tract Community Farm, Albany, California, United States - DLSLC.R1	DOE Joint Genome Institute (JGI)	3300031084	626217327	912754
*Microbiome	Permanent Draft	Leaf surface microbial communities from various plants in UC Gill Tract Community Farm, Albany, California, United States	Phyllosphere microbial communities from UC Gill Tract Community Farm, Albany, California, United States - DLSLF.R2	DOE Joint Genome Institute (JGI)	3300031087	762496494	1220048
*Microbiome	Permanent Draft	Leaf surface microbial communities from various plants in UC Gill Tract Community Farm, Albany, California, United States	Phyllosphere microbial communities from UC Gill Tract Community Farm, Albany, California, United States - DLSLB.R1	DOE Joint Genome Institute (JGI)	3300031088	1807510683	3229247
*Microbiome	Permanent Draft	Leaf surface microbial communities from various plants in UC Gill Tract Community Farm, Albany, California, United States	Phyllosphere microbial communities from UC Gill Tract Community Farm, Albany, California, United States - DLSLW.R2	DOE Joint Genome Institute (JGI)	3300031110	835863546	1400068
*Microbiome	Permanent Draft	Leaf surface microbial communities from various plants in UC Gill Tract Community Farm, Albany, California, United States	Phyllosphere microbial communities from UC Gill Tract Community Farm, Albany, California, United States - DLSL A.R2	DOE Joint Genome Institute (JGI)	3300031112	536023527	836477
*Microbiome	Permanent Draft	Leaf surface microbial communities from various plants in UC Gill Tract Community Farm, Albany, California, United States	Phyllosphere microbial communities from UC Gill Tract Community Farm, Albany, California, United States - DLSLT.R1	DOE Joint Genome Institute (JGI)	3300031133	930118898	1690109
*Microbiome	Permanent Draft	Leaf surface microbial communities from various plants in UC Gill Tract Community Farm, Albany, California, United States	Phyllosphere microbial communities from UC Gill Tract Community Farm, Albany, California, United States - DLSLB.R2	DOE Joint Genome Institute (JGI)	3300031134	1146060825	2118742
*Microbiome	Permanent Draft	Leaf surface microbial communities from various plants in UC Gill Tract Community Farm, Albany, California, United States	Phyllosphere microbial communities from UC Gill Tract Community Farm, Albany, California, United States - DLSLS.R2	DOE Joint Genome Institute (JGI)	3300031151	244754331	379742
*Microbiome	Permanent Draft	Rhizosphere microbial communities from Carex aquatilis grown in University of Washington, Seatle, WA, United States	Rhizosphere microbial communities from Carex aquatilis grown in University of Washington, Seatle, WA, United States - 4-19-19 metaG	DOE Joint Genome Institute (JGI)	3300031235	1134181555	2666274
*Microbiome	Permanent Draft	Rhizosphere microbial communities from Carex aquatilis grown in University of Washington, Seatle, WA, United States	Rhizosphere microbial communities from Carex aquatilis grown in University of Washington, Seatle, WA, United States - 4-19-26 metaG	DOE Joint Genome Institute (JGI)	3300031238	1066203728	2494792
*Microbiome	Permanent Draft	Rhizosphere microbial communities from Carex aquatilis grown in University of Washington, Seatle, WA, United States	Rhizosphere microbial communities from Carex aquatilis grown in University of Washington, Seatle, WA, United States - 4-16-24 metaG	DOE Joint Genome Institute (JGI)	3300031239	993801437	2430919
*Microbiome	Permanent Draft	Rhizosphere microbial communities from Carex aquatilis grown in University of Washington, Seatle, WA, United States	Rhizosphere microbial communities from Carex aquatilis grown in University of Washington, Seatle, WA, United States - 4-8-27 metaG	DOE Joint Genome Institute (JGI)	3300031240	1183341682	2665334
*Microbiome	Permanent Draft	Rhizosphere microbial communities from Carex aquatilis grown in University of Washington, Seatle, WA, United States	Rhizosphere microbial communities from Carex aquatilis grown in University of Washington, Seatle, WA, United States - 4-14-20 metaG	DOE Joint Genome Institute (JGI)	3300031241	1144653845	2545471
*Microbiome	Permanent Draft	Rhizosphere microbial communities from Carex aquatilis grown in University of Washington, Seatle, WA, United States	Rhizosphere microbial communities from Carex aquatilis grown in University of Washington, Seatle, WA, United States - 4-16-27 metaG	DOE Joint Genome Institute (JGI)	3300031242	813004057	2015898
*Microbiome	Permanent Draft	Rhizosphere microbial communities from Carex aquatilis grown in University of Washington, Seatle, WA, United States	Rhizosphere microbial communities from Carex aquatilis grown in University of Washington, Seatle, WA, United States - 4-CB2-25 metaG	DOE Joint Genome Institute (JGI)	3300031247	1161222669	2682357
*Microbiome	Permanent Draft	Rhizosphere microbial communities from Carex aquatilis grown in University of Washington, Seatle, WA, United States	Rhizosphere microbial communities from Carex aquatilis grown in University of Washington, Seatle, WA, United States - 4-CB2-19 metaG	DOE Joint Genome Institute (JGI)	3300031249	1291529993	2878065
*Microbiome	Permanent Draft	Rhizosphere microbial communities from Carex aquatilis grown in University of Washington, Seatle, WA, United States	Rhizosphere microbial communities from Carex aquatilis grown in University of Washington, Seatle, WA, United States - 4-19-23 metaG	DOE Joint Genome Institute (JGI)	3300031250	1249288132	2835316
*Microbiome	Permanent Draft	Rhizosphere microbial communities from Carex aquatilis grown in University of Washington, Seatle, WA, United States	Rhizosphere microbial communities from Carex aquatilis grown in University of Washington, Seatle, WA, United States - 4-16-21 metaG	DOE Joint Genome Institute (JGI)	3300031251	1222600317	2565808
*Microbiome	Permanent Draft	Leaf surface microbial communities from various plants in UC Gill Tract Community Farm, Albany, California, United States	Leaf surface microbial communities from sunflower plants in UC Gill Tract Community Farm, Albany, California, United States - DLSL S.R1 (v2) (version 2)	DOE Joint Genome Institute (JGI)	3300031282	118483030	205671
*Microbiome	Permanent Draft	Rhizosphere microbial communities from Carex aquatilis grown in University of Washington, Seatle, WA, United States	Rhizosphere microbial communities from Carex aquatilis grown in University of Washington, Seatle, WA, United States - 4-5-22 metaG	DOE Joint Genome Institute (JGI)	3300031344	2633848214	5848023
*Microbiome	Permanent Draft	Leaf surface microbial communities from various plants in UC Gill Tract Community Farm, Albany, California, United States	Leaf surface microbial communities from alfalfa plants in UC Gill Tract Community Farm, Albany, California, United States - DLSL A.R1 (v2) (version 2)	DOE Joint Genome Institute (JGI)	3300031370	482570090	833752
*Microbiome	Permanent Draft	Leaf surface microbial communities from various plants in UC Gill Tract Community Farm, Albany, California, United States	Leaf surface microbial communities from wheat plants in UC Gill Tract Community Farm, Albany, California, United States - DLSL W.R1 (v2) (version 2)	DOE Joint Genome Institute (JGI)	3300031372	435636554	628365
*Microbiome	Permanent Draft	Leaf surface microbial communities from various plants in UC Gill Tract Community Farm, Albany, California, United States	Phyllosphere microbial communities from UC Gill Tract Community Farm, Albany, California, United States - DLSLT.R2	DOE Joint Genome Institute (JGI)	3300031413	1145796244	2144131
*Microbiome	Permanent Draft	Leaf surface microbial communities from various plants in UC Gill Tract Community Farm, Albany, California, United States	Phyllosphere microbial communities from UC Gill Tract Community Farm, Albany, California, United States - DLSLRC.R2	DOE Joint Genome Institute (JGI)	3300031414	584653435	985663
*Microbiome	Permanent Draft	Leaf surface microbial communities from various plants in UC Gill Tract Community Farm, Albany, California, United States	Phyllosphere microbial communities from UC Gill Tract Community Farm, Albany, California, United States - DLSLSG.R2	DOE Joint Genome Institute (JGI)	3300031415	206528709	293419
*Microbiome	Permanent Draft	Leaf surface microbial communities from various plants in UC Gill Tract Community Farm, Albany, California, United States	Phyllosphere microbial communities from UC Gill Tract Community Farm, Albany, California, United States - DLSLSG.R1	DOE Joint Genome Institute (JGI)	3300031416	489419221	700865
*Microbiome	Permanent Draft	Leaf surface microbial communities from various plants in UC Gill Tract Community Farm, Albany, California, United States	Phyllosphere microbial communities from UC Gill Tract Community Farm, Albany, California, United States - DLSLSB.R2	DOE Joint Genome Institute (JGI)	3300031417	999143447	1851572
*Microbiome	Permanent Draft	Leaf surface microbial communities from various plants in UC Gill Tract Community Farm, Albany, California, United States	Phyllosphere microbial communities from UC Gill Tract Community Farm, Albany, California, United States - DLSLCC.R2	DOE Joint Genome Institute (JGI)	3300031418	668409544	1145391
*Microbiome	Permanent Draft	Leaf surface microbial communities from various plants in UC Gill Tract Community Farm, Albany, California, United States	Phyllosphere microbial communities from UC Gill Tract Community Farm, Albany, California, United States - DLSLRC.R1	DOE Joint Genome Institute (JGI)	3300031419	513366010	841219
*Microbiome	Permanent Draft	Leaf surface microbial communities from various plants in UC Gill Tract Community Farm, Albany, California, United States	Phyllosphere microbial communities from UC Gill Tract Community Farm, Albany, California, United States - DLSLSB.R1	DOE Joint Genome Institute (JGI)	3300031420	1050342125	1854814
*Microbiome	Permanent Draft	Soil and ectomycorrhiza microbial communities from Populus trichocarpa stands in riparian zones in the Pacific Northwest, United States	Populus trichocarpa ectomycorrhiza microbial communities from riparian zone in the Pacific Northwest, United States - 15_EM	DOE Joint Genome Institute (JGI)	3300031456	2325142524	3984526
*Microbiome	Permanent Draft	Soil and ectomycorrhiza microbial communities from Populus trichocarpa stands in riparian zones in the Pacific Northwest, United States	Populus trichocarpa ectomycorrhiza microbial communities from riparian zone in the Pacific Northwest, United States - 10_EM	DOE Joint Genome Institute (JGI)	3300031507	2142592313	3511448
*Microbiome	Permanent Draft	Maize rhizosphere microbial communities from greenhouse at UC Davis, California, United States	Maize rhizosphere microbial communities from greenhouse at UC Davis, California, United States - 322HYB-C-3	DOE Joint Genome Institute (JGI)	3300031548	5146499543	13061083
*Microbiome	Permanent Draft	Rhizosphere microbial communities from Carex aquatilis grown in University of Washington, Seatle, WA, United States	Rhizosphere microbial communities from Carex aquatilis grown in University of Washington, Seatle, WA, United States - 4-1-23 metaG	DOE Joint Genome Institute (JGI)	3300031595	894349058	1782674
*Microbiome	Permanent Draft	Soil and ectomycorrhiza microbial communities from Populus trichocarpa stands in riparian zones in the Pacific Northwest, United States	Populus trichocarpa ectomycorrhiza microbial communities from riparian zone in the Pacific Northwest, United States - 9_EM	DOE Joint Genome Institute (JGI)	3300031616	1919108759	3340680
*Microbiome	Permanent Draft	Rhizosphere microbial communities from salt marsh grasses in Alabama, United States	Rhizosphere microbial communities from salt marsh grasses in Alabama, United States - J5-7_050615r2r3	DOE Joint Genome Institute (JGI)	3300031665	1095380508	2649985
*Microbiome	Permanent Draft	Rhizosphere microbial communities from salt marsh grasses in Alabama, United States	Rhizosphere microbial communities from salt marsh grasses in Alabama, United States - J5-7_160517rDrA	DOE Joint Genome Institute (JGI)	3300031691	1250976252	2886925
*Microbiome	Permanent Draft	Rhizosphere microbial communities from Carex aquatilis grown in University of Washington, Seatle, WA, United States	Rhizosphere microbial communities from Carex aquatilis grown in University of Washington, Seatle, WA, United States - 4-1-26 metaG	DOE Joint Genome Institute (JGI)	3300031711	1464601333	2874215
*Microbiome	Permanent Draft	Rhizosphere microbial communities from Carex aquatilis grown in University of Washington, Seatle, WA, United States	Rhizosphere microbial communities from Carex aquatilis grown in University of Washington, Seatle, WA, United States - 4-CB3-27 metaG	DOE Joint Genome Institute (JGI)	3300031712	1389452884	2902794
*Microbiome	Permanent Draft	Rhizosphere microbial communities from salt marsh grasses in Alabama, United States	Rhizosphere microbial communities from salt marsh grasses in Alabama, United States - S0-2_050615r3r5	DOE Joint Genome Institute (JGI)	3300031727	2491696254	5538761
*Microbiome	Permanent Draft	Rhizosphere microbial communities from salt marsh grasses in Alabama, United States	Rhizosphere microbial communities from salt marsh grasses in Alabama, United States - J0-2_160517rDrC	DOE Joint Genome Institute (JGI)	3300031728	1722034352	3882935
*Microbiome	Permanent Draft	Soil and ectomycorrhiza microbial communities from Populus trichocarpa stands in riparian zones in the Pacific Northwest, United States	Populus trichocarpa ectomycorrhiza microbial communities from riparian zone in the Pacific Northwest, United States - 19_EM	DOE Joint Genome Institute (JGI)	3300031730	2156867895	3727517
*Microbiome	Permanent Draft	Maize rhizosphere microbial communities from greenhouse at UC Davis, California, United States	Maize rhizosphere microbial communities from greenhouse at UC Davis, California, United States - 322HYB-C-1	DOE Joint Genome Institute (JGI)	3300031731	4279649113	10978593
*Microbiome	Permanent Draft	Rhizosphere microbial communities from salt marsh grasses in Alabama, United States	Rhizosphere microbial communities from salt marsh grasses in Alabama, United States - S5-7_050615r2r1	DOE Joint Genome Institute (JGI)	3300031733	1632105425	3649984
*Microbiome	Permanent Draft	Maize rhizosphere microbial communities from greenhouse at UC Davis, California, United States	Maize rhizosphere microbial communities from greenhouse at UC Davis, California, United States - 322HYB-O-3	DOE Joint Genome Institute (JGI)	3300031852	4183634984	10540759
*Microbiome	Permanent Draft	Maize rhizosphere microbial communities from greenhouse at UC Davis, California, United States	Maize rhizosphere microbial communities from greenhouse at UC Davis, California, United States - 322HYB-C-2	DOE Joint Genome Institute (JGI)	3300031901	4219328884	10687709
*Microbiome	Permanent Draft	Maize rhizosphere microbial communities from greenhouse at UC Davis, California, United States	Maize rhizosphere microbial communities from greenhouse at UC Davis, California, United States - 322HYB-O-1	DOE Joint Genome Institute (JGI)	3300031903	3356044670	8543336
*Microbiome	Permanent Draft	Maize rhizosphere microbial communities from greenhouse at UC Davis, California, United States	Maize rhizosphere microbial communities from greenhouse at UC Davis, California, United States - DK15-C-1	DOE Joint Genome Institute (JGI)	3300031911	4681790223	11956110
*Microbiome	Permanent Draft	Root nodule microbial communities of legume samples collected from USA, Mexico and Botswana	Medicago polymorpha root nodule microbial communities from Los Angeles, California, United States - elongated nodules	DOE Joint Genome Institute (JGI)	3300031967	441538224	401848
*Microbiome	Permanent Draft	Maize rhizosphere microbial communities from greenhouse at UC Davis, California, United States	Maize rhizosphere microbial communities from greenhouse at UC Davis, California, United States - 322HYB-O-2	DOE Joint Genome Institute (JGI)	3300031995	5630144328	14028848
*Microbiome	Permanent Draft	Maize rhizosphere microbial communities from greenhouse at UC Davis, California, United States	Maize rhizosphere microbial communities from greenhouse at UC Davis, California, United States - DK15-C-3	DOE Joint Genome Institute (JGI)	3300032002	7613106214	19358770
*Microbiome	Permanent Draft	Maize rhizosphere microbial communities from greenhouse at UC Davis, California, United States	Maize rhizosphere microbial communities from greenhouse at UC Davis, California, United States - DK15-O-3	DOE Joint Genome Institute (JGI)	3300032004	4380144348	10791458
*Microbiome	Permanent Draft	Maize rhizosphere microbial communities from greenhouse at UC Davis, California, United States	Maize rhizosphere microbial communities from greenhouse at UC Davis, California, United States - DK15-O-1	DOE Joint Genome Institute (JGI)	3300032005	4562966121	11585705
*Microbiome	Permanent Draft	Maize rhizosphere microbial communities from greenhouse at UC Davis, California, United States	Maize rhizosphere microbial communities from greenhouse at UC Davis, California, United States - DK15-C-2	DOE Joint Genome Institute (JGI)	3300032126	5178927756	13306167
*Microbiome	Permanent Draft	Rhizosphere microbial communities from salt marsh grasses in Alabama, United States	Rhizosphere microbial communities from salt marsh grasses in Alabama, United States - J_170502JBrBrA	DOE Joint Genome Institute (JGI)	3300032133	683653355	1561687
*Microbiome	Permanent Draft	Rhizosphere microbial communities from salt marsh grasses in Alabama, United States	Rhizosphere microbial communities from salt marsh grasses in Alabama, United States - S0-2_160517rDrB	DOE Joint Genome Institute (JGI)	3300032139	583212426	1383955
*Microbiome	Permanent Draft	Agave microbial communities from California, USA, and Mexico	Agave microbial communities from Guanajuato, Mexico - As.Ma.e (v2) (version 2)	DOE Joint Genome Institute (JGI)	3300032159	1541794765	3621863
*Microbiome	Permanent Draft	Understanding the reciprocal impacts of modified plant cell wall and associated microbiome	Populus deltoides microbial communities from Bellville, Georgia, United States - Xylem-PdKOR-R4	DOE Joint Genome Institute (JGI)	3300032354	536962557	557759
*Microbiome	Permanent Draft	Understanding the reciprocal impacts of modified plant cell wall and associated microbiome	Populus deltoides microbial communities from Bellville, Georgia, United States - Xylem-PdKOR-R2	DOE Joint Genome Institute (JGI)	3300032355	695184292	870188
*Microbiome	Permanent Draft	Understanding the reciprocal impacts of modified plant cell wall and associated microbiome	Populus deltoides microbial communities from Bellville, Georgia, United States - Xylem-PdKOR-R1	DOE Joint Genome Institute (JGI)	3300032374	839317284	1149329
*Microbiome	Permanent Draft	Soil and ectomycorrhiza microbial communities from Populus trichocarpa stands in riparian zones in the Pacific Northwest, United States	Populus trichocarpa ectomycorrhiza microbial communities from riparian zone in the Pacific Northwest, United States - 7_EM	DOE Joint Genome Institute (JGI)	3300033179	1719212222	2419758
*Microbiome	Permanent Draft	Soil and ectomycorrhiza microbial communities from Populus trichocarpa stands in riparian zones in the Pacific Northwest, United States	Populus trichocarpa ectomycorrhiza microbial communities from riparian zone in the Pacific Northwest, United States - 12_EM	DOE Joint Genome Institute (JGI)	3300033180	1533841712	2414310
*Microbiome	Permanent Draft	Root nodule microbial communities of legume samples collected from USA, Mexico and Botswana	Medicago polymorpha root nodule microbial communities from Los Angeles, California, United States - small nodules	DOE Joint Genome Institute (JGI)	3300033430	467141578	443977
*Microbiome	Permanent Draft	Root nodule microbial communities of legume samples collected from USA, Mexico and Botswana	Root nodule microbial communities collected in Santa Monica, California, United States - Edamame nodules 1	DOE Joint Genome Institute (JGI)	3300033442	733197162	842556
*Microbiome	Permanent Draft	Root nodule microbial communities of legume samples collected from USA, Mexico and Botswana	Medicago polymorpha root nodule microbial communities from Los Angeles, California, United States - branched nodules	DOE Joint Genome Institute (JGI)	3300033464	446629223	419555
*Microbiome	Permanent Draft	Microbial communities in apple	Apple fruit microbial communities from Kearneysville, West Virginia, USA - MCAF	USDA-Agricultural Research Service-Eastern Regional Research Center	3300034069	945480334	1136031
*Microbiome	Permanent Draft	Understanding the reciprocal impacts of modified plant cell wall and associated microbiome	Populus deltoides microbial communities from Bellville, Georgia, United States - Leaf-Control-R4	DOE Joint Genome Institute (JGI)	3300034389	516108622	547617
*Microbiome	Permanent Draft	Populus rhizosphere microbial communities from soil in West Virginia and Oregon, United States	Populus rhizosphere microbial communities from soil in West Virginia, United States - GW9791_WV_N_1	DOE Joint Genome Institute (JGI)	3300034817	564730890	1580292
*Microbiome	Permanent Draft	Populus rhizosphere microbial communities from soil in West Virginia and Oregon, United States	Populus rhizosphere microbial communities from soil in West Virginia, United States - GW9791_WV_N_3	DOE Joint Genome Institute (JGI)	3300034818	477596411	1321480
*Microbiome	Permanent Draft	Populus rhizosphere microbial communities from soil in West Virginia and Oregon, United States	Populus rhizosphere microbial communities from soil in West Virginia, United States - WV94_WV_N_2	DOE Joint Genome Institute (JGI)	3300034820	607990091	1710475
*Microbiome	Permanent Draft	Understanding the reciprocal impacts of modified plant cell wall and associated microbiome	Populus deltoides microbial communities from Bellville, Georgia, United States - Xylem-Control-R4	DOE Joint Genome Institute (JGI)	3300034899	515579125	567292
*Microbiome	Permanent Draft	Populus rhizosphere microbial communities from soil in West Virginia and Oregon, United States	Populus rhizosphere microbial communities from soil in West Virginia, United States - GW9791_WV_NoN_2	DOE Joint Genome Institute (JGI)	3300035085	704015918	1972451
*Microbiome	Permanent Draft	Populus rhizosphere microbial communities from soil in West Virginia and Oregon, United States	Populus rhizosphere microbial communities from soil in Oregon, United States - GW9791_Oregon_N_2	DOE Joint Genome Institute (JGI)	3300035089	878752127	2227332
*Microbiome	Permanent Draft	Populus rhizosphere microbial communities from soil in West Virginia and Oregon, United States	Populus rhizosphere microbial communities from soil in West Virginia, United States - GW9791_WV_N_11	DOE Joint Genome Institute (JGI)	3300035092	726536190	2021111
*Microbiome	Permanent Draft	Populus rhizosphere microbial communities from soil in West Virginia and Oregon, United States	Populus rhizosphere microbial communities from soil in Oregon, United States - GW9791_Oregon_NoN_11	DOE Joint Genome Institute (JGI)	3300035111	1316382173	3232608
*Microbiome	Permanent Draft	Populus rhizosphere microbial communities from soil in West Virginia and Oregon, United States	Populus rhizosphere microbial communities from soil in West Virginia, United States - GW9791_WV_NoN_16	DOE Joint Genome Institute (JGI)	3300035112	997822390	2635637
*Microbiome	Permanent Draft	Populus rhizosphere microbial communities from soil in West Virginia and Oregon, United States	Populus rhizosphere microbial communities from soil in West Virginia, United States - WV94_WV_NoN_3	DOE Joint Genome Institute (JGI)	3300035114	1235415314	3336263
*Microbiome	Permanent Draft	Populus rhizosphere microbial communities from soil in West Virginia and Oregon, United States	Populus rhizosphere microbial communities from soil in Oregon, United States - GW9791_Oregon_N_3	DOE Joint Genome Institute (JGI)	3300035116	1146318111	2871549
*Microbiome	Permanent Draft	Populus rhizosphere microbial communities from soil in West Virginia and Oregon, United States	Populus rhizosphere microbial communities from soil in Oregon, United States - WV94_Oregon_N_1	DOE Joint Genome Institute (JGI)	3300035117	1040025683	2484337
*Microbiome	Permanent Draft	Populus rhizosphere microbial communities from soil in West Virginia and Oregon, United States	Populus rhizosphere microbial communities from soil in Oregon, United States - WV94_Oregon_N_2	DOE Joint Genome Institute (JGI)	3300035118	1280125012	2973335
*Microbiome	Permanent Draft	Populus rhizosphere microbial communities from soil in West Virginia and Oregon, United States	Populus rhizosphere microbial communities from soil in Oregon, United States - WV94_Oregon_N_4	DOE Joint Genome Institute (JGI)	3300035119	1194593433	2784370
*Microbiome	Permanent Draft	Populus rhizosphere microbial communities from soil in West Virginia and Oregon, United States	Populus rhizosphere microbial communities from soil in Oregon, United States - WV94_Oregon_N_5	DOE Joint Genome Institute (JGI)	3300035120	1062144742	2616666
*Microbiome	Permanent Draft	Populus rhizosphere microbial communities from soil in West Virginia and Oregon, United States	Populus rhizosphere microbial communities from soil in West Virginia, United States - WV94_WV_N_3	DOE Joint Genome Institute (JGI)	3300035121	1049933452	2862399
*Microbiome	Permanent Draft	Populus rhizosphere microbial communities from soil in West Virginia and Oregon, United States	Populus rhizosphere microbial communities from soil in Oregon, United States - GW9791_Oregon_N_1	DOE Joint Genome Institute (JGI)	3300035170	1856918986	4481011
*Microbiome	Permanent Draft	Populus rhizosphere microbial communities from soil in West Virginia and Oregon, United States	Populus rhizosphere microbial communities from soil in Oregon, United States - WV94_Oregon_N_3	DOE Joint Genome Institute (JGI)	3300035172	1925468497	4522530
*Microbiome	Permanent Draft	Populus rhizosphere microbial communities from soil in West Virginia and Oregon, United States	Populus rhizosphere microbial communities from soil in West Virginia, United States - WV94_WV_N_11	DOE Joint Genome Institute (JGI)	3300035242	921784719	2470917
*Microbiome	Permanent Draft	Rhizosphere microbial communities from salt marsh grasses in Alabama, United States	Rhizosphere microbial communities from salt marsh grasses in Alabama, United States - J0-2_050615r2r1	DOE Joint Genome Institute (JGI)	3300035398	1835377755	4108756
*Microbiome	Permanent Draft	Populus rhizosphere microbial communities from soil in West Virginia and Oregon, United States	Populus rhizosphere microbial communities from soil in West Virginia, United States - GW9791_WV_NoN_4	DOE Joint Genome Institute (JGI)	3300035691	2526470863	6265999
*Microbiome	Permanent Draft	Populus rhizosphere microbial communities from soil in West Virginia and Oregon, United States	Populus rhizosphere microbial communities from soil in Oregon, United States - WV94_Oregon_NoN_11	DOE Joint Genome Institute (JGI)	3300035692	2858820816	6764269
*Microbiome	Permanent Draft	Populus rhizosphere microbial communities from soil in West Virginia and Oregon, United States	Populus rhizosphere microbial communities from soil in Oregon, United States - GW9791_Oregon_NoN_19	DOE Joint Genome Institute (JGI)	3300035695	2282064212	5231191
*Microbiome	Permanent Draft	Populus rhizosphere microbial communities from soil in West Virginia and Oregon, United States	Populus rhizosphere microbial communities from soil in Oregon, United States - WV94_Oregon_NoN_1	DOE Joint Genome Institute (JGI)	3300035724	2227012535	5219266
*Microbiome	Permanent Draft	Populus rhizosphere microbial communities from soil in West Virginia and Oregon, United States	Populus rhizosphere microbial communities from soil in Oregon, United States - WV94_Oregon_NoN_16	DOE Joint Genome Institute (JGI)	3300036401	3936160935	8780775
*Microbiome	Permanent Draft	Rhizosphere microbial communities from salt marsh grasses in Alabama, United States	Rhizosphere microbial communities from salt marsh grasses in Alabama, United States - J_170502JArCrA	DOE Joint Genome Institute (JGI)	3300036647	1290441956	2104498
*Microbiome	Permanent Draft	Rhizosphere microbial communities from salt marsh grasses in Alabama, United States	Rhizosphere microbial communities from salt marsh grasses in Alabama, United States - S_170502SBrCrA	DOE Joint Genome Institute (JGI)	3300036712	1357562241	2106307
*Microbiome	Permanent Draft	Enriched cells from switchgrass and soil in EcoFAB chamber, Walnut Creek, California, United States	Enriched cells from switchgrass rhizosphere in EcoFAB chamber, Walnut Creek, California, United States - Plant-Nitrogen_B SG_2	DOE Joint Genome Institute (JGI)	3300037312	1271720629	2038890
*Microbiome	Permanent Draft	Enriched cells from switchgrass and soil in EcoFAB chamber, Walnut Creek, California, United States	Enriched cells from switchgrass rhizosphere in EcoFAB chamber, Walnut Creek, California, United States - Plant-Nitrogen_C SG_3	DOE Joint Genome Institute (JGI)	3300037418	2355610946	3827005
*Microbiome	Permanent Draft	Enriched cells from switchgrass and soil in EcoFAB chamber, Walnut Creek, California, United States	Enriched cells from switchgrass rhizosphere in EcoFAB chamber, Walnut Creek, California, United States - Plant-Nitrogen_A SG_1	DOE Joint Genome Institute (JGI)	3300037466	2397078182	3910880
*Microbiome	Permanent Draft	Enriched cells from switchgrass and soil in EcoFAB chamber, Walnut Creek, California, United States	Enriched cells from switchgrass rhizosphere in EcoFAB chamber, Walnut Creek, California, United States - Plant-Control_C SG_11	DOE Joint Genome Institute (JGI)	3300037471	2238950161	3659765
*Microbiome	Permanent Draft	Rhizosphere microbial communities from salt marsh grasses in Alabama, United States	Rhizosphere microbial communities from salt marsh grasses in Alabama, United States - S5-7_160517rA	DOE Joint Genome Institute (JGI)	3300037588	286688884	469014
*Microbiome	Permanent Draft	Enriched cells from switchgrass and soil in EcoFAB chamber, Walnut Creek, California, United States	Enriched cells from switchgrass rhizosphere in EcoFAB chamber, Walnut Creek, California, United States - Plant-Nitrogen_D SG_4	DOE Joint Genome Institute (JGI)	3300038443	2559506045	4202199
*Microbiome	Permanent Draft	Genetically engineered switchgrass root microbial communities from Knoxville, USA	Genetically engineered switchgrass root microbial communities from Knoxville, USA - plot15	University of Tennessee	3300038698	61514330	174995
*Microbiome	Permanent Draft	Coralloid root microbial communities from various locations in Chiapas, Mexico	Coralloid root microbial communities from Raymundo Flores, Chiapas, Mexico - RF1-T1	Langebio Cinvestav	3300038705	57248430	79207
*Microbiome	Permanent Draft	Sorghum-associated microbial communities from plants grown in Nebraska, USA	Rhizosphere microbial communities from Sorghum plant, Scottsbluff, Nebraska, USA - SB0216DE14Z070717_5272	DOE Joint Genome Institute (JGI)	3300041404	600399107	1474441
*Microbiome	Permanent Draft	Sorghum-associated microbial communities from plants grown in Nebraska, USA	Rhizosphere microbial communities from Sorghum plant, Scottsbluff, Nebraska, USA - SB0116DE14Z080117_5414	DOE Joint Genome Institute (JGI)	3300041405	415973408	967895
*Microbiome	Permanent Draft	Sorghum-associated microbial communities from plants grown in Nebraska, USA	Rhizosphere microbial communities from Sorghum plant, Scottsbluff, Nebraska, USA - SB0503DE14Z070717_5284	DOE Joint Genome Institute (JGI)	3300041406	605727406	1561133
*Microbiome	Permanent Draft	Sorghum-associated microbial communities from plants grown in Nebraska, USA	Rhizosphere microbial communities from Sorghum plant, Scottsbluff, Nebraska, USA - SB0216DE14Z080117_5416	DOE Joint Genome Institute (JGI)	3300041407	416558707	1030250
*Microbiome	Permanent Draft	Sorghum-associated microbial communities from plants grown in Nebraska, USA	Rhizosphere microbial communities from Sorghum plant, Scottsbluff, Nebraska, USA - SB0409DE14Z080117_6708	DOE Joint Genome Institute (JGI)	3300041411	614578645	1473798
*Microbiome	Permanent Draft	Sorghum-associated microbial communities from plants grown in Nebraska, USA	Rhizosphere microbial communities from Sorghum plant, Central City, Nebraska, USA - SB0710WE14Z080117_6839	DOE Joint Genome Institute (JGI)	3300041413	861174445	2155772
*Microbiome	Permanent Draft	Sorghum-associated microbial communities from plants grown in Nebraska, USA	Rhizosphere microbial communities from Sorghum plant, Scottsbluff, Nebraska, USA - SB0317DE14Z082817_5607	DOE Joint Genome Institute (JGI)	3300041997	556846843	1420725
*Microbiome	Permanent Draft	Sorghum-associated microbial communities from plants grown in Nebraska, USA	Rhizosphere microbial communities from Sorghum plant, Scottsbluff, Nebraska, USA - SB0821WE14Z070717_5297	DOE Joint Genome Institute (JGI)	3300041999	482318322	1224647
*Microbiome	Permanent Draft	Sorghum-associated microbial communities from plants grown in Nebraska, USA	Rhizosphere microbial communities from Sorghum plant, Central City, Nebraska, USA - CC0512LE14Z081617_5542	DOE Joint Genome Institute (JGI)	3300042001	397576107	1076596
*Microbiome	Permanent Draft	Sorghum-associated microbial communities from plants grown in Nebraska, USA	Rhizosphere microbial communities from Sorghum plant, Scottsbluff, Nebraska, USA - SB0612DE14Z082817_5616	DOE Joint Genome Institute (JGI)	3300042002	352622490	884560
*Microbiome	Permanent Draft	Sorghum-associated microbial communities from plants grown in Nebraska, USA	Rhizosphere microbial communities from Sorghum plant, Scottsbluff, Nebraska, USA - SB0612WE14Z082817_5619	DOE Joint Genome Institute (JGI)	3300042004	519396050	1285771
*Microbiome	Permanent Draft	Sorghum-associated microbial communities from plants grown in Nebraska, USA	Rhizosphere microbial communities from Sorghum plant, Central City, Nebraska, USA - CC0512LE14Z062817_5216	DOE Joint Genome Institute (JGI)	3300042005	702064470	1704342
*Microbiome	Permanent Draft	Sorghum-associated microbial communities from plants grown in Nebraska, USA	Rhizosphere microbial communities from Sorghum plant, Scottsbluff, Nebraska, USA - SB0612WE14Z080117_5437	DOE Joint Genome Institute (JGI)	3300042006	497690521	1134085
*Microbiome	Permanent Draft	Sorghum-associated microbial communities from plants grown in Nebraska, USA	Rhizosphere microbial communities from Sorghum plant, Scottsbluff, Nebraska, USA - SB0612DE14Z070717_5290	DOE Joint Genome Institute (JGI)	3300042007	778786959	1690141
*Microbiome	Permanent Draft	Sorghum-associated microbial communities from plants grown in Nebraska, USA	Rhizosphere microbial communities from Sorghum plant, Central City, Nebraska, USA - CC0612FE14Z062817_5219	DOE Joint Genome Institute (JGI)	3300042008	443388893	1145325
*Microbiome	Permanent Draft	Sorghum-associated microbial communities from plants grown in Nebraska, USA	Rhizosphere microbial communities from Sorghum plant, Scottsbluff, Nebraska, USA - SB0503WE14Z080117_5431	DOE Joint Genome Institute (JGI)	3300042010	341249232	738310
*Microbiome	Permanent Draft	Sorghum-associated microbial communities from plants grown in Nebraska, USA	Rhizosphere microbial communities from Sorghum plant, Central City, Nebraska, USA - CC0220FE14Z062817_5204	DOE Joint Genome Institute (JGI)	3300042011	315623748	889797
*Microbiome	Permanent Draft	Sorghum-associated microbial communities from plants grown in Nebraska, USA	Rhizosphere microbial communities from Sorghum plant, Central City, Nebraska, USA - CC0113LE14Z071817_5339	DOE Joint Genome Institute (JGI)	3300042013	385806350	993923
*Microbiome	Permanent Draft	Sorghum-associated microbial communities from plants grown in Nebraska, USA	Rhizosphere microbial communities from Sorghum plant, Scottsbluff, Nebraska, USA - SB0216WE14Z070717_5275	DOE Joint Genome Institute (JGI)	3300042014	420036069	1021793
*Microbiome	Permanent Draft	Sorghum-associated microbial communities from plants grown in Nebraska, USA	Rhizosphere microbial communities from Sorghum plant, Central City, Nebraska, USA - CC0512FE14Z071817_5357	DOE Joint Genome Institute (JGI)	3300042016	426096191	1050268
*Microbiome	Permanent Draft	Sorghum-associated microbial communities from plants grown in Nebraska, USA	Rhizosphere microbial communities from Sorghum plant, Scottsbluff, Nebraska, USA - SB0926W_E14_080116_2642	DOE Joint Genome Institute (JGI)	3300042115	142228368	333160
*Microbiome	Permanent Draft	Sorghum-associated microbial communities from plants grown in Nebraska, USA	Rhizosphere microbial communities from Sorghum plant, Scottsbluff, Nebraska, USA - SB0515D_E14_082716_2398	DOE Joint Genome Institute (JGI)	3300042121	109829314	286836
*Microbiome	Permanent Draft	Sorghum-associated microbial communities from plants grown in Nebraska, USA	Rhizosphere microbial communities from Sorghum plant, Scottsbluff, Nebraska, USA - SB0926W_E14_082716_2472	DOE Joint Genome Institute (JGI)	3300042125	369946027	962248
*Microbiome	Permanent Draft	Sorghum-associated microbial communities from plants grown in Nebraska, USA	Rhizosphere microbial communities from Sorghum plant, Central City, Nebraska, USA - CC0218F_E14_070516_87	DOE Joint Genome Institute (JGI)	3300042126	226173753	660862
*Microbiome	Permanent Draft	Sorghum-associated microbial communities from plants grown in Nebraska, USA	Rhizosphere microbial communities from Sorghum plant, Central City, Nebraska, USA - CC1030F_E14_070516_91	DOE Joint Genome Institute (JGI)	3300042127	216020839	585568
*Microbiome	Permanent Draft	Sorghum-associated microbial communities from plants grown in Nebraska, USA	Rhizosphere microbial communities from Sorghum plant, Central City, Nebraska, USA - CC0624L_E14_070516_95	DOE Joint Genome Institute (JGI)	3300042129	101172227	278569
*Microbiome	Permanent Draft	Sorghum-associated microbial communities from plants grown in Nebraska, USA	Rhizosphere microbial communities from Sorghum plant, Central City, Nebraska, USA - CC1030L_E14_070516_97	DOE Joint Genome Institute (JGI)	3300042130	115655557	329660
*Microbiome	Permanent Draft	Sorghum-associated microbial communities from plants grown in Nebraska, USA	Rhizosphere microbial communities from Sorghum plant, Central City, Nebraska, USA - SB0225D_E14_070716_130	DOE Joint Genome Institute (JGI)	3300042131	192930302	514875
*Microbiome	Permanent Draft	Sorghum-associated microbial communities from plants grown in Nebraska, USA	Rhizosphere microbial communities from Sorghum plant, Scottsbluff, Nebraska, USA - SB0627W_E14_070716_126	DOE Joint Genome Institute (JGI)	3300042134	315770473	836028
*Microbiome	Permanent Draft	Sorghum-associated microbial communities from plants grown in Nebraska, USA	Rhizosphere microbial communities from Sorghum plant, Scottsbluff, Nebraska, USA - SB0926W_E14_070716_127	DOE Joint Genome Institute (JGI)	3300042135	131796495	351202
*Microbiome	Permanent Draft	Sorghum-associated microbial communities from plants grown in Nebraska, USA	Rhizosphere microbial communities from Sorghum plant, Central City, Nebraska, USA - CC0624L_E14_072516_1379	DOE Joint Genome Institute (JGI)	3300042138	164733989	412437
*Microbiome	Permanent Draft	Sorghum-associated microbial communities from plants grown in Nebraska, USA	Rhizosphere microbial communities from Sorghum plant, Central City, Nebraska, USA - CC0727L_E14_072516_1442	DOE Joint Genome Institute (JGI)	3300042139	114965135	308948
*Microbiome	Permanent Draft	Sorghum-associated microbial communities from plants grown in Nebraska, USA	Rhizosphere microbial communities from Sorghum plant, Central City, Nebraska, USA - CC0624F_E14_070516_89	DOE Joint Genome Institute (JGI)	3300042144	114864963	310047
*Microbiome	Permanent Draft	Sorghum-associated microbial communities from plants grown in Nebraska, USA	Rhizosphere microbial communities from Sorghum plant, Central City, Nebraska, USA - SB0430D_E14_080116_2581	DOE Joint Genome Institute (JGI)	3300042145	234989742	583723
*Microbiome	Permanent Draft	Sorghum-associated microbial communities from plants grown in Nebraska, USA	Rhizosphere microbial communities from Sorghum plant, Scottsbluff, Nebraska, USA - SB0714D_E14_080116_2979	DOE Joint Genome Institute (JGI)	3300042146	201018603	478979
*Microbiome	Permanent Draft	Sorghum-associated microbial communities from plants grown in Nebraska, USA	Rhizosphere microbial communities from Sorghum plant, Scottsbluff, Nebraska, USA - SB0116WE14Z082817_5593	DOE Joint Genome Institute (JGI)	3300042156	812041381	2116689
*Microbiome	Permanent Draft	Sorghum-associated microbial communities from plants grown in Nebraska, USA	Rhizosphere microbial communities from Sorghum plant, Central City, Nebraska, USA - CC0311LE14Z062817_5210	DOE Joint Genome Institute (JGI)	3300042157	519794973	1342430
*Microbiome	Permanent Draft	Sorghum-associated microbial communities from plants grown in Nebraska, USA	Rhizosphere microbial communities from Sorghum plant, Scottsbluff, Nebraska, USA - SB0627D_E14_080116_2630	DOE Joint Genome Institute (JGI)	3300042184	260592749	672764
*Microbiome	Permanent Draft	Sorghum-associated microbial communities from plants grown in Nebraska, USA	Rhizosphere microbial communities from Sorghum plant, Central City, Nebraska, USA - CC0821LE14Z081617_5554	DOE Joint Genome Institute (JGI)	3300042437	453644107	1242389
*Microbiome	Permanent Draft	Sorghum-associated microbial communities from plants grown in Nebraska, USA	Rhizosphere microbial communities from Sorghum plant, Central City, Nebraska, USA - CC0311FE14Z081617_5533	DOE Joint Genome Institute (JGI)	3300042438	586894995	1632166
*Microbiome	Permanent Draft	Sorghum-associated microbial communities from plants grown in Nebraska, USA	Rhizosphere microbial communities from Sorghum plant, Central City, Nebraska, USA - CC0612FE14Z071817_5363	DOE Joint Genome Institute (JGI)	3300042439	633011309	1586846
*Microbiome	Permanent Draft	Sorghum-associated microbial communities from plants grown in Nebraska, USA	Rhizosphere microbial communities from Sorghum plant, Central City, Nebraska, USA - CC0612LE14Z071817_5366	DOE Joint Genome Institute (JGI)	3300042461	707220774	1770906
*Microbiome	Permanent Draft	Sorghum-associated microbial communities from plants grown in Nebraska, USA	Rhizosphere microbial communities from Sorghum plant, Central City, Nebraska, USA - SB0117D_E14_082716_2253	DOE Joint Genome Institute (JGI)	3300042531	310103772	823813
*Microbiome	Permanent Draft	Rhizosphere and rhizoplane microbial communities from rice plants in Newark, Delaware, United States	Rhizosphere soil microbial communities from rice plant in Newark, Delaware, United States - Rhiz_9GH_GED	DOE Joint Genome Institute (JGI)	3300042876	2318305367	3675772
*Microbiome	Permanent Draft	Amazon rainforest soil and phyllosphere microbial communities from various locations in Brazil	Leaf microbial communities from farm grass in Deerfield, Massachusetts, United States - Ryegrass_Phyllosphere_control3	DOE Joint Genome Institute (JGI)	3300044445	586149792	1253174
*Microbiome	Permanent Draft	Amazon rainforest soil and phyllosphere microbial communities from various locations in Brazil	Leaf microbial communities from farm grass in Deerfield, Massachusetts, United States - Ryegrass_Phyllosphere_Drought5	DOE Joint Genome Institute (JGI)	3300044523	962285764	1853707
*Microbiome	Permanent Draft	Rhizosphere and soil microbial communities from millet plants in semiarid region near Thies, Senegal	Rhizosphere microbial communities from millet plant in semiarid region near Thies, Senegal - COA1R	DOE Joint Genome Institute (JGI)	3300044656	674025346	1082243
*Microbiome	Permanent Draft	Rhizosphere and soil microbial communities from millet plants in semiarid region near Thies, Senegal	Rhizosphere microbial communities from millet plant in semiarid region near Thies, Senegal - COC1R	DOE Joint Genome Institute (JGI)	3300044658	701676526	1143922
*Microbiome	Permanent Draft	Amazon rainforest soil and phyllosphere microbial communities from various locations in Brazil	Leaf microbial communities from farm grass in Deerfield, Massachusetts, United States - Orchardgrass_Phyllosphere_Control2	DOE Joint Genome Institute (JGI)	3300044664	1371395338	2045309
*Microbiome	Permanent Draft	Rhizosphere and soil microbial communities from millet plants in semiarid region near Thies, Senegal	Roots microbial communities from millet plant in semiarid region near Thies, Senegal - CSA1E	DOE Joint Genome Institute (JGI)	3300044666	891646789	1353107
*Microbiome	Permanent Draft	Rhizosphere and soil microbial communities from millet plants in semiarid region near Thies, Senegal	Roots microbial communities from millet plant in semiarid region near Thies, Senegal - CSC2E	DOE Joint Genome Institute (JGI)	3300044669	953684448	1438581
*Microbiome	Permanent Draft	Rhizosphere and soil microbial communities from millet plants in semiarid region near Thies, Senegal	Roots microbial communities from millet plant in semiarid region near Thies, Senegal - COA3E	DOE Joint Genome Institute (JGI)	3300044672	809367689	1231549
*Microbiome	Permanent Draft	Rhizosphere and rhizoplane microbial communities from rice plants in Newark, Delaware, United States	Rhizosphere soil microbial communities from rice plants in Newark, Delaware, United States - Bulk_9BB_GED	DOE Joint Genome Institute (JGI)	3300044673	1315620567	2136200
*Microbiome	Permanent Draft	Rhizosphere and soil microbial communities from millet plants in semiarid region near Thies, Senegal	Rhizosphere microbial communities from millet plant in semiarid region near Thies, Senegal - COA3R	DOE Joint Genome Institute (JGI)	3300044683	913423180	1579024
*Microbiome	Permanent Draft	Rhizosphere and soil microbial communities from millet plants in semiarid region near Thies, Senegal	Rhizosphere microbial communities from millet plant in semiarid region near Thies, Senegal - COC4R	DOE Joint Genome Institute (JGI)	3300044684	1104395489	1799217
*Microbiome	Permanent Draft	Rhizosphere and soil microbial communities from millet plants in semiarid region near Thies, Senegal	Rhizosphere microbial communities from millet plant in semiarid region near Thies, Senegal - COC2R	DOE Joint Genome Institute (JGI)	3300044693	1089104504	1772598
*Microbiome	Permanent Draft	Rhizosphere and soil microbial communities from millet plants in semiarid region near Thies, Senegal	Rhizosphere microbial communities from millet plant in semiarid region near Thies, Senegal - CSC3R	DOE Joint Genome Institute (JGI)	3300044694	1384093257	2365089
*Microbiome	Permanent Draft	Rhizosphere and soil microbial communities from millet plants in semiarid region near Thies, Senegal	Rhizosphere microbial communities from millet plant in semiarid region near Thies, Senegal - CSA3R	DOE Joint Genome Institute (JGI)	3300044706	807902859	1450953
*Microbiome	Permanent Draft	Rhizosphere and rhizoplane microbial communities from rice plants in Newark, Delaware, United States	Rhizosphere soil microbial communities from rice plants in Newark, Delaware, United States - Rhiz_9IH_GED	DOE Joint Genome Institute (JGI)	3300044712	3415743187	5059222
*Microbiome	Permanent Draft	Rhizosphere and soil microbial communities from millet plants in semiarid region near Thies, Senegal	Rhizosphere microbial communities from millet plant in semiarid region near Thies, Senegal - CSC1R	DOE Joint Genome Institute (JGI)	3300044719	711867729	1229092
*Microbiome	Permanent Draft	Rhizosphere and soil microbial communities from millet plants in semiarid region near Thies, Senegal	Rhizosphere microbial communities from millet plant in semiarid region near Thies, Senegal - CSA1R	DOE Joint Genome Institute (JGI)	3300044735	701684061	1233628
*Microbiome	Permanent Draft	Rhizosphere and soil microbial communities from millet plants in semiarid region near Thies, Senegal	Rhizosphere microbial communities from millet plant in semiarid region near Thies, Senegal - COA2R	DOE Joint Genome Institute (JGI)	3300044765	966685852	1646286
*Microbiome	Permanent Draft	Rhizosphere and soil microbial communities from millet plants in semiarid region near Thies, Senegal	Rhizosphere microbial communities from millet plant in semiarid region near Thies, Senegal - CSA2R	DOE Joint Genome Institute (JGI)	3300044842	1396622636	2419638
*Microbiome	Permanent Draft	Rhizosphere and soil microbial communities from millet plants in semiarid region near Thies, Senegal	Rhizosphere microbial communities from millet plant in semiarid region near Thies, Senegal - COA4R	DOE Joint Genome Institute (JGI)	3300044901	971030173	1731917
*Microbiome	Permanent Draft	Rhizosphere and soil microbial communities from millet plants in semiarid region near Thies, Senegal	Rhizosphere microbial communities from millet plant in semiarid region near Thies, Senegal - COC3R	DOE Joint Genome Institute (JGI)	3300045049	1341243442	2179842
*Microbiome	Permanent Draft	Rhizosphere and rhizoplane microbial communities from rice plants in Newark, Delaware, United States	Rhizosphere soil microbial communities from rice plant in Newark, Delaware, United States - Rhiz_9BH_GED	DOE Joint Genome Institute (JGI)	3300045051	3102141545	4896080
*Microbiome	Permanent Draft	Amazon rainforest soil and phyllosphere microbial communities from various locations in Brazil	Leaf microbial communities from farm grass in Deerfield, Massachusetts, United States - Ryegrass_Phyllosphere_control4	DOE Joint Genome Institute (JGI)	3300045450	1104340866	2092423
*Microbiome	Permanent Draft	Amazon rainforest soil and phyllosphere microbial communities from various locations in Brazil	Leaf microbial communities from farm grass in Deerfield, Massachusetts, United States - Ryegrass_Phyllosphere_Drought2	DOE Joint Genome Institute (JGI)	3300045451	616886780	1204035
*Microbiome	Permanent Draft	Rhizosphere and soil microbial communities from millet plants in semiarid region near Thies, Senegal	Rhizosphere microbial communities from millet plant in semiarid region near Thies, Senegal - CSC4R	DOE Joint Genome Institute (JGI)	3300045836	1187850807	2026629
*Microbiome	Permanent Draft	Amazon rainforest soil and phyllosphere microbial communities from various locations in Brazil	Leaf microbial communities from farm grass in Deerfield, Massachusetts, United States - Ryegrass_Phyllosphere_control1	DOE Joint Genome Institute (JGI)	3300045938	1215913368	2274785
*Microbiome	Permanent Draft	Amazon rainforest soil and phyllosphere microbial communities from various locations in Brazil	Leaf microbial communities from farm grass in Deerfield, Massachusetts, United States - Ryegrass_Phyllosphere_Drought4	DOE Joint Genome Institute (JGI)	3300045942	1279427297	2462555
*Microbiome	Permanent Draft	Rhizosphere and soil microbial communities from millet plants in semiarid region near Thies, Senegal	Rhizosphere microbial communities from millet plant in semiarid region near Thies, Senegal - CSA4R	DOE Joint Genome Institute (JGI)	3300045976	2615199168	4524354
*Microbiome	Permanent Draft	Roots, rhizosphere and bulk soil microbial communities from poplar common garden sites in Oregon, USA	Rhizosphere soil microbial communities from poplar common garden site in Corvallis, Oregon, USA - BESC-351-Co3_11_46 rhizosphere	DOE Joint Genome Institute (JGI)	3300046452	345473652	542515
*Microbiome	Permanent Draft	Roots, rhizosphere and bulk soil microbial communities from poplar common garden sites in Oregon, USA	Rhizosphere soil microbial communities from poplar common garden site in Corvallis, Oregon, USA - BESC-388-Co3_8_57 rhizosphere	DOE Joint Genome Institute (JGI)	3300046453	325684012	483518
*Microbiome	Permanent Draft	Roots, rhizosphere and bulk soil microbial communities from poplar common garden sites in Oregon, USA	Rhizosphere soil microbial communities from poplar common garden site in Clatskanie, Oregon, USA - BESC-198-CL2_38_5 rhizosphere	DOE Joint Genome Institute (JGI)	3300046454	1170596245	1868452
*Microbiome	Permanent Draft	Roots, rhizosphere and bulk soil microbial communities from poplar common garden sites in Oregon, USA	Rhizosphere soil microbial communities from poplar common garden site in Clatskanie, Oregon, USA - BESC-307-CL1_26_33 rhizosphere	DOE Joint Genome Institute (JGI)	3300046455	981461166	1624176
*Microbiome	Permanent Draft	Roots, rhizosphere and bulk soil microbial communities from poplar common garden sites in Oregon, USA	Rhizosphere soil microbial communities from poplar common garden site in Corvallis, Oregon, USA - BESC-133-Co2_50_25 rhizosphere	DOE Joint Genome Institute (JGI)	3300046457	460223827	775840
*Microbiome	Permanent Draft	Roots, rhizosphere and bulk soil microbial communities from poplar common garden sites in Oregon, USA	Rhizosphere soil microbial communities from poplar common garden site in Corvallis, Oregon, USA - BESC-133-Co3_19_46 rhizosphere	DOE Joint Genome Institute (JGI)	3300046458	280632559	400994
*Microbiome	Permanent Draft	Roots, rhizosphere and bulk soil microbial communities from poplar common garden sites in Oregon, USA	Rhizosphere soil microbial communities from poplar common garden site in Clatskanie, Oregon, USA - BESC-448-CL3_88_32 rhizosphere	DOE Joint Genome Institute (JGI)	3300046459	1312142455	2109079
*Microbiome	Permanent Draft	Roots, rhizosphere and bulk soil microbial communities from poplar common garden sites in Oregon, USA	Rhizosphere soil microbial communities from poplar common garden site in Corvallis, Oregon, USA - BESC-833-Co3_31_37 rhizosphere	DOE Joint Genome Institute (JGI)	3300046460	908902461	1365114
*Microbiome	Permanent Draft	Roots, rhizosphere and bulk soil microbial communities from poplar common garden sites in Oregon, USA	Rhizosphere soil microbial communities from poplar common garden site in Clatskanie, Oregon, USA - BESC-845-CL3_80_19 rhizosphere	DOE Joint Genome Institute (JGI)	3300046461	693601031	1148359
*Microbiome	Permanent Draft	Roots, rhizosphere and bulk soil microbial communities from poplar common garden sites in Oregon, USA	Rhizosphere soil microbial communities from poplar common garden site in Clatskanie, Oregon, USA - BESC-86-CL2_69_17 rhizosphere	DOE Joint Genome Institute (JGI)	3300046462	1243962454	1973994
*Microbiome	Permanent Draft	Roots, rhizosphere and bulk soil microbial communities from poplar common garden sites in Oregon, USA	Rhizosphere soil microbial communities from poplar common garden site in Clatskanie, Oregon, USA - BESC-866-CL3_75_7 rhizosphere	DOE Joint Genome Institute (JGI)	3300046463	1214845260	1939526
*Microbiome	Permanent Draft	Roots, rhizosphere and bulk soil microbial communities from poplar common garden sites in Oregon, USA	Rhizosphere soil microbial communities from poplar common garden site in Corvallis, Oregon, USA - BESC-847-Co3_9_34 rhizosphere	DOE Joint Genome Institute (JGI)	3300046471	537571158	762226
*Microbiome	Permanent Draft	Roots, rhizosphere and bulk soil microbial communities from poplar common garden sites in Oregon, USA	Rhizosphere soil microbial communities from poplar common garden site in Clatskanie, Oregon, USA - BESC-13-CL1_35_33 rhizosphere	DOE Joint Genome Institute (JGI)	3300046472	1290260701	2043098
*Microbiome	Permanent Draft	Roots, rhizosphere and bulk soil microbial communities from poplar common garden sites in Oregon, USA	Rhizosphere soil microbial communities from poplar common garden site in Clatskanie, Oregon, USA - BESC-13-CL3_85_26 rhizosphere	DOE Joint Genome Institute (JGI)	3300046473	975723534	1637266
*Microbiome	Permanent Draft	Roots, rhizosphere and bulk soil microbial communities from poplar common garden sites in Oregon, USA	Rhizosphere soil microbial communities from poplar common garden site in Corvallis, Oregon, USA - BESC-307-Co1_31_6 rhizosphere	DOE Joint Genome Institute (JGI)	3300046474	629846439	976010
*Microbiome	Permanent Draft	Roots, rhizosphere and bulk soil microbial communities from poplar common garden sites in Oregon, USA	Rhizosphere soil microbial communities from poplar common garden site in Clatskanie, Oregon, USA - BESC-845-CL1_31_22 rhizosphere	DOE Joint Genome Institute (JGI)	3300046475	751510400	1292718
*Microbiome	Permanent Draft	Roots, rhizosphere and bulk soil microbial communities from poplar common garden sites in Oregon, USA	Rhizosphere soil microbial communities from poplar common garden site in Clatskanie, Oregon, USA - BESC-905-CL1_32_20 rhizosphere	DOE Joint Genome Institute (JGI)	3300046476	722395116	1204877
*Microbiome	Permanent Draft	Roots, rhizosphere and bulk soil microbial communities from poplar common garden sites in Oregon, USA	Rhizosphere soil microbial communities from poplar common garden site in Clatskanie, Oregon, USA - GW-11047-CL1_23_5 rhizosphere	DOE Joint Genome Institute (JGI)	3300046477	1026131354	1710930
*Microbiome	Permanent Draft	Roots, rhizosphere and bulk soil microbial communities from poplar common garden sites in Oregon, USA	Rhizosphere soil microbial communities from poplar common garden site in Corvallis, Oregon, USA - BESC-13-Co2_41_23 rhizosphere	DOE Joint Genome Institute (JGI)	3300046491	799023169	1334089
*Microbiome	Permanent Draft	Roots, rhizosphere and bulk soil microbial communities from poplar common garden sites in Oregon, USA	Rhizosphere soil microbial communities from poplar common garden site in Corvallis, Oregon, USA - BESC-13-Co3_21_57 rhizosphere	DOE Joint Genome Institute (JGI)	3300046492	783593748	1231198
*Microbiome	Permanent Draft	Roots, rhizosphere and bulk soil microbial communities from poplar common garden sites in Oregon, USA	Rhizosphere soil microbial communities from poplar common garden site in Clatskanie, Oregon, USA - BESC-234-CL1_24_28 rhizosphere	DOE Joint Genome Institute (JGI)	3300046499	933859217	1559172
*Microbiome	Permanent Draft	Roots, rhizosphere and bulk soil microbial communities from poplar common garden sites in Oregon, USA	Rhizosphere soil microbial communities from poplar common garden site in Corvallis, Oregon, USA - BESC-234-Co1_23_3 rhizosphere	DOE Joint Genome Institute (JGI)	3300046500	506238461	829526
*Microbiome	Permanent Draft	Roots, rhizosphere and bulk soil microbial communities from poplar common garden sites in Oregon, USA	Rhizosphere soil microbial communities from poplar common garden site in Corvallis, Oregon, USA - BESC-307-Co3_27_41 rhizosphere	DOE Joint Genome Institute (JGI)	3300046501	756841465	1144309
*Microbiome	Permanent Draft	Roots, rhizosphere and bulk soil microbial communities from poplar common garden sites in Oregon, USA	Rhizosphere soil microbial communities from poplar common garden site in Corvallis, Oregon, USA - BESC-13-Co1_30_3 rhizosphere	DOE Joint Genome Institute (JGI)	3300046506	629203055	948656
*Microbiome	Permanent Draft	Roots, rhizosphere and bulk soil microbial communities from poplar common garden sites in Oregon, USA	Rhizosphere soil microbial communities from poplar common garden site in Corvallis, Oregon, USA - BESC-307-Co2_62_14 rhizosphere	DOE Joint Genome Institute (JGI)	3300046507	971394924	1424496
*Microbiome	Permanent Draft	Roots, rhizosphere and bulk soil microbial communities from poplar common garden sites in Oregon, USA	Rhizosphere soil microbial communities from poplar common garden site in Clatskanie, Oregon, USA - BESC-331-CL2_55_18 rhizosphere	DOE Joint Genome Institute (JGI)	3300046511	1105436600	1777754
*Microbiome	Permanent Draft	Roots, rhizosphere and bulk soil microbial communities from poplar common garden sites in Oregon, USA	Rhizosphere soil microbial communities from poplar common garden site in Corvallis, Oregon, USA - BESC-331-Co2_50_17 rhizosphere	DOE Joint Genome Institute (JGI)	3300046512	599326230	871531
*Microbiome	Permanent Draft	Roots, rhizosphere and bulk soil microbial communities from poplar common garden sites in Oregon, USA	Rhizosphere soil microbial communities from poplar common garden site in Corvallis, Oregon, USA - BESC-351-Co2_42_17 rhizosphere	DOE Joint Genome Institute (JGI)	3300046513	619319536	949136
*Microbiome	Permanent Draft	Roots, rhizosphere and bulk soil microbial communities from poplar common garden sites in Oregon, USA	Rhizosphere soil microbial communities from poplar common garden site in Clatskanie, Oregon, USA - BESC-360-CL2_44_14 rhizosphere	DOE Joint Genome Institute (JGI)	3300046514	1062362307	1736145
*Microbiome	Permanent Draft	Roots, rhizosphere and bulk soil microbial communities from poplar common garden sites in Oregon, USA	Rhizosphere soil microbial communities from poplar common garden site in Corvallis, Oregon, USA - BESC-360-Co2_62_25 rhizosphere	DOE Joint Genome Institute (JGI)	3300046515	522468473	826173
*Microbiome	Permanent Draft	Roots, rhizosphere and bulk soil microbial communities from poplar common garden sites in Oregon, USA	Rhizosphere soil microbial communities from poplar common garden site in Clatskanie, Oregon, USA - BESC-448-CL1_35_3 rhizosphere	DOE Joint Genome Institute (JGI)	3300046516	1490139460	2394206
*Microbiome	Permanent Draft	Roots, rhizosphere and bulk soil microbial communities from poplar common garden sites in Oregon, USA	Rhizosphere soil microbial communities from poplar common garden site in Clatskanie, Oregon, USA - BESC-470-CL2_38_23 rhizosphere	DOE Joint Genome Institute (JGI)	3300046517	1641698899	2746435
*Microbiome	Permanent Draft	Roots, rhizosphere and bulk soil microbial communities from poplar common garden sites in Oregon, USA	Rhizosphere soil microbial communities from poplar common garden site in Corvallis, Oregon, USA - BESC-56-Co1_22_4 rhizosphere	DOE Joint Genome Institute (JGI)	3300046518	597482282	976630
*Microbiome	Permanent Draft	Roots, rhizosphere and bulk soil microbial communities from poplar common garden sites in Oregon, USA	Rhizosphere soil microbial communities from poplar common garden site in Corvallis, Oregon, USA - BESC-56-Co2_51_16 rhizosphere	DOE Joint Genome Institute (JGI)	3300046519	680865491	1052247
*Microbiome	Permanent Draft	Roots, rhizosphere and bulk soil microbial communities from poplar common garden sites in Oregon, USA	Rhizosphere soil microbial communities from poplar common garden site in Corvallis, Oregon, USA - BESC-833-Co2_47_23 rhizosphere	DOE Joint Genome Institute (JGI)	3300046520	476262719	732421
*Microbiome	Permanent Draft	Roots, rhizosphere and bulk soil microbial communities from poplar common garden sites in Oregon, USA	Rhizosphere soil microbial communities from poplar common garden site in Corvallis, Oregon, USA - BESC-845-Co2_60_28 rhizosphere	DOE Joint Genome Institute (JGI)	3300046522	732770674	1113120
*Microbiome	Permanent Draft	Roots, rhizosphere and bulk soil microbial communities from poplar common garden sites in Oregon, USA	Rhizosphere soil microbial communities from poplar common garden site in Corvallis, Oregon, USA - BESC-845-Co3_28_42 rhizosphere	DOE Joint Genome Institute (JGI)	3300046523	483113456	823040
*Microbiome	Permanent Draft	Roots, rhizosphere and bulk soil microbial communities from poplar common garden sites in Oregon, USA	Rhizosphere soil microbial communities from poplar common garden site in Corvallis, Oregon, USA - BESC-847-Co1_12_9 rhizosphere	DOE Joint Genome Institute (JGI)	3300046524	780137265	1149369
*Microbiome	Permanent Draft	Roots, rhizosphere and bulk soil microbial communities from poplar common garden sites in Oregon, USA	Rhizosphere soil microbial communities from poplar common garden site in Corvallis, Oregon, USA - BESC-360-Co1_23_6 rhizosphere	DOE Joint Genome Institute (JGI)	3300046525	385300296	680768
*Microbiome	Permanent Draft	Roots, rhizosphere and bulk soil microbial communities from poplar common garden sites in Oregon, USA	Rhizosphere soil microbial communities from poplar common garden site in Clatskanie, Oregon, USA - GW-4579-CL1_25_23 rhizosphere	DOE Joint Genome Institute (JGI)	3300046526	639514583	1047772
*Microbiome	Permanent Draft	Roots, rhizosphere and bulk soil microbial communities from poplar common garden sites in Oregon, USA	Rhizosphere soil microbial communities from poplar common garden site in Corvallis, Oregon, USA - BESC-845-Co1_24_3 rhizosphere	DOE Joint Genome Institute (JGI)	3300046528	585592513	996586
*Microbiome	Permanent Draft	Roots, rhizosphere and bulk soil microbial communities from poplar common garden sites in Oregon, USA	Rhizosphere soil microbial communities from poplar common garden site in Clatskanie, Oregon, USA - BESC-866-CL2_50_11 rhizosphere	DOE Joint Genome Institute (JGI)	3300046529	1466205254	2315742
*Microbiome	Permanent Draft	Roots, rhizosphere and bulk soil microbial communities from poplar common garden sites in Oregon, USA	Rhizosphere soil microbial communities from poplar common garden site in Corvallis, Oregon, USA - BESC-866-Co1_10_5 rhizosphere	DOE Joint Genome Institute (JGI)	3300046530	603228186	925550
*Microbiome	Permanent Draft	Roots, rhizosphere and bulk soil microbial communities from poplar common garden sites in Oregon, USA	Rhizosphere soil microbial communities from poplar common garden site in Clatskanie, Oregon, USA - GW-11047-CL2_41_30 rhizosphere	DOE Joint Genome Institute (JGI)	3300046531	778578729	1272357
*Microbiome	Permanent Draft	Roots, rhizosphere and bulk soil microbial communities from poplar common garden sites in Oregon, USA	Rhizosphere soil microbial communities from poplar common garden site in Clatskanie, Oregon, USA - BESC-845-CL2_37_16 rhizosphere	DOE Joint Genome Institute (JGI)	3300046533	1142961179	1862118
*Microbiome	Permanent Draft	Roots, rhizosphere and bulk soil microbial communities from poplar common garden sites in Oregon, USA	Rhizosphere soil microbial communities from poplar common garden site in Clatskanie, Oregon, USA - BESC-133-CL1_28_16 rhizosphere	DOE Joint Genome Institute (JGI)	3300046535	966938176	1647313
*Microbiome	Permanent Draft	Roots, rhizosphere and bulk soil microbial communities from poplar common garden sites in Oregon, USA	Rhizosphere soil microbial communities from poplar common garden site in Clatskanie, Oregon, USA - BESC-133-CL2_62_7 rhizosphere	DOE Joint Genome Institute (JGI)	3300046536	952604132	1550014
*Microbiome	Permanent Draft	Roots, rhizosphere and bulk soil microbial communities from poplar common garden sites in Oregon, USA	Rhizosphere soil microbial communities from poplar common garden site in Corvallis, Oregon, USA - BESC-234-Co3_21_62 rhizosphere	DOE Joint Genome Institute (JGI)	3300046537	395911773	728209
*Microbiome	Permanent Draft	Roots, rhizosphere and bulk soil microbial communities from poplar common garden sites in Oregon, USA	Rhizosphere soil microbial communities from poplar common garden site in Corvallis, Oregon, USA - BESC-331-Co1_12_7 rhizosphere	DOE Joint Genome Institute (JGI)	3300046538	577505713	902145
*Microbiome	Permanent Draft	Roots, rhizosphere and bulk soil microbial communities from poplar common garden sites in Oregon, USA	Rhizosphere soil microbial communities from poplar common garden site in Corvallis, Oregon, USA - BESC-360-Co3_13_34 rhizosphere	DOE Joint Genome Institute (JGI)	3300046539	499614374	891720
*Microbiome	Permanent Draft	Roots, rhizosphere and bulk soil microbial communities from poplar common garden sites in Oregon, USA	Rhizosphere soil microbial communities from poplar common garden site in Corvallis, Oregon, USA - BESC-234-Co2_52_27 rhizosphere	DOE Joint Genome Institute (JGI)	3300046542	540761138	847227
*Microbiome	Permanent Draft	Roots, rhizosphere and bulk soil microbial communities from poplar common garden sites in Oregon, USA	Rhizosphere soil microbial communities from poplar common garden site in Clatskanie, Oregon, USA - BESC-847-CL1_28_5 rhizosphere	DOE Joint Genome Institute (JGI)	3300046543	1166636726	1849180
*Microbiome	Permanent Draft	Roots, rhizosphere and bulk soil microbial communities from poplar common garden sites in Oregon, USA	Rhizosphere soil microbial communities from poplar common garden site in Clatskanie, Oregon, USA - BESC-388-CL1_25_34 rhizosphere	DOE Joint Genome Institute (JGI)	3300046557	609592664	989373
*Microbiome	Permanent Draft	Roots, rhizosphere and bulk soil microbial communities from poplar common garden sites in Oregon, USA	Rhizosphere soil microbial communities from poplar common garden site in Corvallis, Oregon, USA - BESC-56-Co3_6_53 rhizosphere	DOE Joint Genome Institute (JGI)	3300046558	701185273	1103087
*Microbiome	Permanent Draft	Roots, rhizosphere and bulk soil microbial communities from poplar common garden sites in Oregon, USA	Rhizosphere soil microbial communities from poplar common garden site in Clatskanie, Oregon, USA - GW-4579-CL2_50_20 rhizosphere	DOE Joint Genome Institute (JGI)	3300046559	1157557182	1890380
*Microbiome	Permanent Draft	Roots, rhizosphere and bulk soil microbial communities from poplar common garden sites in Oregon, USA	Rhizosphere soil microbial communities from poplar common garden site in Corvallis, Oregon, USA - BESC-866-Co3_27_48 rhizosphere	DOE Joint Genome Institute (JGI)	3300046615	768456249	1374949
*Microbiome	Permanent Draft	Roots, rhizosphere and bulk soil microbial communities from poplar common garden sites in Oregon, USA	Rhizosphere soil microbial communities from poplar common garden site in Corvallis, Oregon, USA - GW-4579-Co1_14_4 rhizosphere	DOE Joint Genome Institute (JGI)	3300046616	990473228	1609298
*Microbiome	Permanent Draft	Roots, rhizosphere and bulk soil microbial communities from poplar common garden sites in Oregon, USA	Rhizosphere soil microbial communities from poplar common garden site in Clatskanie, Oregon, USA - BESC-833-CL2_42_16 rhizosphere	DOE Joint Genome Institute (JGI)	3300046642	1086206175	1745496
*Microbiome	Permanent Draft	Roots, rhizosphere and bulk soil microbial communities from poplar common garden sites in Oregon, USA	Rhizosphere soil microbial communities from poplar common garden site in Corvallis, Oregon, USA - BESC-331-Co3_15_40 rhizosphere	DOE Joint Genome Institute (JGI)	3300046648	643754487	1060066
*Microbiome	Permanent Draft	Roots, rhizosphere and bulk soil microbial communities from poplar common garden sites in Oregon, USA	Rhizosphere soil microbial communities from poplar common garden site in Corvallis, Oregon, USA - BESC-388-Co1_32_7 rhizosphere	DOE Joint Genome Institute (JGI)	3300046660	1207250132	1849342
*Microbiome	Permanent Draft	Roots, rhizosphere and bulk soil microbial communities from poplar common garden sites in Oregon, USA	Rhizosphere soil microbial communities from poplar common garden site in Clatskanie, Oregon, USA - BESC-833-CL3_77_6 rhizosphere	DOE Joint Genome Institute (JGI)	3300046663	1248369878	2029423
*Microbiome	Permanent Draft	Roots, rhizosphere and bulk soil microbial communities from poplar common garden sites in Oregon, USA	Rhizosphere soil microbial communities from poplar common garden site in Corvallis, Oregon, USA - BESC-904-Co1_5_9 rhizosphere	DOE Joint Genome Institute (JGI)	3300046664	531569078	933134
*Microbiome	Permanent Draft	Roots, rhizosphere and bulk soil microbial communities from poplar common garden sites in Oregon, USA	Rhizosphere soil microbial communities from poplar common garden site in Corvallis, Oregon, USA - BESC-904-Co3_16_51 rhizosphere	DOE Joint Genome Institute (JGI)	3300046665	830807505	1276751
*Microbiome	Permanent Draft	Roots, rhizosphere and bulk soil microbial communities from poplar common garden sites in Oregon, USA	Rhizosphere soil microbial communities from poplar common garden site in Clatskanie, Oregon, USA - BESC-133-CL3_93_10 rhizosphere	DOE Joint Genome Institute (JGI)	3300046674	851697182	1414373
*Microbiome	Permanent Draft	Roots, rhizosphere and bulk soil microbial communities from poplar common garden sites in Oregon, USA	Rhizosphere soil microbial communities from poplar common garden site in Clatskanie, Oregon, USA - BESC-904-CL2_57_20 rhizosphere	DOE Joint Genome Institute (JGI)	3300046675	1086777131	1728896
*Microbiome	Permanent Draft	Roots, rhizosphere and bulk soil microbial communities from poplar common garden sites in Oregon, USA	Rhizosphere soil microbial communities from poplar common garden site in Clatskanie, Oregon, USA - BESC-258-CL1_34_5 rhizosphere	DOE Joint Genome Institute (JGI)	3300046678	1021744043	1677406
*Microbiome	Permanent Draft	Roots, rhizosphere and bulk soil microbial communities from poplar common garden sites in Oregon, USA	Rhizosphere soil microbial communities from poplar common garden site in Clatskanie, Oregon, USA - BESC-388-CL2_50_4 rhizosphere	DOE Joint Genome Institute (JGI)	3300046679	901010850	1419646
*Microbiome	Permanent Draft	Roots, rhizosphere and bulk soil microbial communities from poplar common garden sites in Oregon, USA	Rhizosphere soil microbial communities from poplar common garden site in Clatskanie, Oregon, USA - BESC-847-CL2_38_7 rhizosphere	DOE Joint Genome Institute (JGI)	3300046680	851121809	1369153
*Microbiome	Permanent Draft	Roots, rhizosphere and bulk soil microbial communities from poplar common garden sites in Oregon, USA	Rhizosphere soil microbial communities from poplar common garden site in Clatskanie, Oregon, USA - BESC-847-CL3_83_27 rhizosphere	DOE Joint Genome Institute (JGI)	3300046681	593585389	1052093
*Microbiome	Permanent Draft	Roots, rhizosphere and bulk soil microbial communities from poplar common garden sites in Oregon, USA	Rhizosphere soil microbial communities from poplar common garden site in Clatskanie, Oregon, USA - BESC-904-CL3_91_3 rhizosphere	DOE Joint Genome Institute (JGI)	3300046683	1133414888	1938411
*Microbiome	Permanent Draft	Roots, rhizosphere and bulk soil microbial communities from poplar common garden sites in Oregon, USA	Rhizosphere soil microbial communities from poplar common garden site in Corvallis, Oregon, USA - GW-4579-Co2_44_8 rhizosphere	DOE Joint Genome Institute (JGI)	3300046684	691684469	1176083
*Microbiome	Permanent Draft	Roots, rhizosphere and bulk soil microbial communities from poplar common garden sites in Oregon, USA	Rhizosphere soil microbial communities from poplar common garden site in Clatskanie, Oregon, USA - BESC-351-CL2_54_28 rhizosphere	DOE Joint Genome Institute (JGI)	3300046689	1315242681	2104559
*Microbiome	Permanent Draft	Roots, rhizosphere and bulk soil microbial communities from poplar common garden sites in Oregon, USA	Rhizosphere soil microbial communities from poplar common garden site in Clatskanie, Oregon, USA - BESC-388-CL3_88_3 rhizosphere	DOE Joint Genome Institute (JGI)	3300046690	1089010000	1774886
*Microbiome	Permanent Draft	Roots, rhizosphere and bulk soil microbial communities from poplar common garden sites in Oregon, USA	Rhizosphere soil microbial communities from poplar common garden site in Corvallis, Oregon, USA - GW-4579-Co3_14_51 rhizosphere	DOE Joint Genome Institute (JGI)	3300046691	858277172	1458955
*Microbiome	Permanent Draft	Roots, rhizosphere and bulk soil microbial communities from poplar common garden sites in Oregon, USA	Rhizosphere soil microbial communities from poplar common garden site in Corvallis, Oregon, USA - GW-7986-Co1_37_5 rhizosphere	DOE Joint Genome Institute (JGI)	3300046692	749517348	1206741
*Microbiome	Permanent Draft	Roots, rhizosphere and bulk soil microbial communities from poplar common garden sites in Oregon, USA	Rhizosphere soil microbial communities from poplar common garden site in Corvallis, Oregon, USA - BESC-847-Co2_69_13 rhizosphere	DOE Joint Genome Institute (JGI)	3300046694	818509887	1302482
*Microbiome	Permanent Draft	Roots, rhizosphere and bulk soil microbial communities from poplar common garden sites in Oregon, USA	Rhizosphere soil microbial communities from poplar common garden site in Corvallis, Oregon, USA - BESC-133-Co1_27_3 rhizosphere	DOE Joint Genome Institute (JGI)	3300046794	694332121	1125469
*Microbiome	Permanent Draft	Roots, rhizosphere and bulk soil microbial communities from poplar common garden sites in Oregon, USA	Rhizosphere soil microbial communities from poplar common garden site in Clatskanie, Oregon, USA - BESC-258-CL2_67_23 rhizosphere	DOE Joint Genome Institute (JGI)	3300046809	1085990278	1757119
*Microbiome	Permanent Draft	Roots, rhizosphere and bulk soil microbial communities from poplar common garden sites in Oregon, USA	Rhizosphere soil microbial communities from poplar common garden site in Corvallis, Oregon, USA - BESC-904-Co2_51_17 rhizosphere	DOE Joint Genome Institute (JGI)	3300046810	695598022	1064947
*Microbiome	Permanent Draft	Peat moss microbial communities from sphagnum bogs in various regions of Europe	Peat moss microbial communities from bog in Southern Region, Iceland - Sphagnum warnstorfii 11_WAR_ICE	DOE Joint Genome Institute (JGI)	3300047163	1326072288	2469882
*Microbiome	Permanent Draft	Peat moss microbial communities from sphagnum bogs in various regions of Europe	Peat moss microbial communities from bog in Vasterbotten County, Sweden - Sphagnum lindbergii 16OTC_LI_DE	DOE Joint Genome Institute (JGI)	3300047164	1328595347	2247839
*Microbiome	Permanent Draft	Peat moss microbial communities from sphagnum bogs in various regions of Europe	Peat moss microbial communities from bog in Vasterbotten County, Sweden - Sphagnum balticum 19C_BA_DE	DOE Joint Genome Institute (JGI)	3300047165	1408525255	2576920
*Microbiome	Permanent Draft	Peat moss microbial communities from sphagnum bogs in various regions of Europe	Peat moss microbial communities from bog in Vasterbotten County, Sweden - Sphagnum balticum 11C_BA_DE	DOE Joint Genome Institute (JGI)	3300047166	1311896053	2362843
*Microbiome	Permanent Draft	Peat moss microbial communities from sphagnum bogs in various regions of Europe	Peat moss microbial communities from bog in Vasterbotten County, Sweden - Sphagnum balticum 16OTC_BA_DE	DOE Joint Genome Institute (JGI)	3300047167	1248724448	2290730
*Microbiome	Permanent Draft	Peat moss microbial communities from sphagnum bogs in various regions of Europe	Peat moss microbial communities from bog in Western Region, Iceland - Sphagnum teres C_TE_ICE	DOE Joint Genome Institute (JGI)	3300047168	1278391920	1998820
*Microbiome	Permanent Draft	Peat moss microbial communities from sphagnum bogs in various regions of Europe	Peat moss microbial communities from bog in Southern Region, Iceland - Sphagnum auriculatum 5_AUR_ICE	DOE Joint Genome Institute (JGI)	3300047169	1341391381	1962522
*Microbiome	Permanent Draft	Peat moss microbial communities from sphagnum bogs in various regions of Europe	Peat moss microbial communities from bog in Western Region, Iceland - Sphagnum subnitens SUB_ICE	DOE Joint Genome Institute (JGI)	3300047170	1269665353	2426297
*Microbiome	Permanent Draft	Peat moss microbial communities from sphagnum bogs in various regions of Europe	Peat moss microbial communities from bog in Southern Region, Iceland - Sphagnum girgensohnii 12_GIR_ICE	DOE Joint Genome Institute (JGI)	3300047171	987804134	1405168
*Microbiome	Permanent Draft	Peat moss microbial communities from sphagnum bogs in various regions of Europe	Peat moss microbial communities from bog in Western Region, Iceland - Sphagnum teres H_TE_ICE	DOE Joint Genome Institute (JGI)	3300047172	1199547646	1870304
*Microbiome	Permanent Draft	Peat moss microbial communities from sphagnum bogs in various regions of Europe	Peat moss microbial communities from bog in Vasterbotten County, Sweden - Sphagnum lindbergii 4OTC_LI_DE	DOE Joint Genome Institute (JGI)	3300047173	1352163836	2450804
*Microbiome	Permanent Draft	Peat moss microbial communities from sphagnum bogs in various regions of Europe	Peat moss microbial communities from bog in Frasne, France - Sphagnum fallax 12OTC_SF_FR	DOE Joint Genome Institute (JGI)	3300047174	1304384162	2316052
*Microbiome	Permanent Draft	Peat moss microbial communities from sphagnum bogs in various regions of Europe	Peat moss microbial communities from bog in Frasne, France - Sphagnum magellanicum 5C_MAG_FR	DOE Joint Genome Institute (JGI)	3300047175	1441048732	2493883
*Microbiome	Permanent Draft	Peat moss microbial communities from sphagnum bogs in various regions of Europe	Peat moss microbial communities from bog in Frasne, France - Sphagnum fallax 3OTC_SF_FR	DOE Joint Genome Institute (JGI)	3300047176	903834208	1527715
*Microbiome	Permanent Draft	Peat moss microbial communities from sphagnum bogs in various regions of Europe	Peat moss microbial communities from bog in Frasne, France - Sphagnum fallax 10OTC_SF_FR	DOE Joint Genome Institute (JGI)	3300047177	1041723067	1909398
*Microbiome	Permanent Draft	Peat moss microbial communities from sphagnum bogs in various regions of Europe	Peat moss microbial communities from bog in Frasne, France - Sphagnum fallax 11C_SF_FR	DOE Joint Genome Institute (JGI)	3300047178	1326712958	2486467
*Microbiome	Permanent Draft	Peat moss microbial communities from sphagnum bogs in various regions of Europe	Peat moss microbial communities from bog in Frasne, France - Sphagnum fallax 8OTC_SF_FR	DOE Joint Genome Institute (JGI)	3300047179	1343385115	2366133
*Microbiome	Permanent Draft	Roots, rhizosphere and bulk soil microbial communities from poplar common garden sites in Oregon, USA	Rhizosphere soil microbial communities from poplar common garden site in Clatskanie, Oregon, USA - BESC-13-CL2_39_29 rhizosphere	DOE Joint Genome Institute (JGI)	3300047315	980110796	1622812
*Microbiome	Permanent Draft	Roots, rhizosphere and bulk soil microbial communities from poplar common garden sites in Oregon, USA	Rhizosphere soil microbial communities from poplar common garden site in Clatskanie, Oregon, USA - BESC-307-CL2_57_8 rhizosphere	DOE Joint Genome Institute (JGI)	3300047317	1281045774	2011119
*Microbiome	Permanent Draft	Roots, rhizosphere and bulk soil microbial communities from poplar common garden sites in Oregon, USA	Rhizosphere soil microbial communities from poplar common garden site in Corvallis, Oregon, USA - BESC-833-Co1_6_4 rhizosphere	DOE Joint Genome Institute (JGI)	3300047318	666652207	1160379
*Microbiome	Permanent Draft	Roots, rhizosphere and bulk soil microbial communities from poplar common garden sites in Oregon, USA	Rhizosphere soil microbial communities from poplar common garden site in Clatskanie, Oregon, USA - GW-9591-CL1_34_16 rhizosphere	DOE Joint Genome Institute (JGI)	3300047319	1769581700	2852765
*Microbiome	Permanent Draft	Roots, rhizosphere and bulk soil microbial communities from poplar common garden sites in Oregon, USA	Rhizosphere soil microbial communities from poplar common garden site in Corvallis, Oregon, USA - GW-7986-Co2_68_28 rhizosphere	DOE Joint Genome Institute (JGI)	3300047320	799122774	1178493
*Microbiome	Permanent Draft	Roots, rhizosphere and bulk soil microbial communities from poplar common garden sites in Oregon, USA	Rhizosphere soil microbial communities from poplar common garden site in Clatskanie, Oregon, USA - GW-9591-CL3_98_5 rhizosphere	DOE Joint Genome Institute (JGI)	3300047321	1349544190	2149487
*Microbiome	Permanent Draft	Roots, rhizosphere and bulk soil microbial communities from poplar common garden sites in Oregon, USA	Rhizosphere soil microbial communities from poplar common garden site in Clatskanie, Oregon, USA - SKWA-24-3-CL2_69_25 rhizosphere	DOE Joint Genome Institute (JGI)	3300047322	1373654852	2173992
*Microbiome	Permanent Draft	Roots, rhizosphere and bulk soil microbial communities from poplar common garden sites in Oregon, USA	Rhizosphere soil microbial communities from poplar common garden site in Corvallis, Oregon, USA - SKWA-24-3-Co3_23_35 rhizosphere	DOE Joint Genome Institute (JGI)	3300047323	624911415	970640
*Microbiome	Permanent Draft	Peat moss microbial communities from sphagnum bogs in various regions of Europe	Peat moss microbial communities from bog in Frasne, France - Sphagnum magellanicum 6OTC_MAG_FR	DOE Joint Genome Institute (JGI)	3300047324	1530854879	2947836
*Microbiome	Permanent Draft	Peat moss microbial communities from sphagnum bogs in various regions of Europe	Peat moss microbial communities from bog in Frasne, France - Sphagnum magellanicum 4C_MAG_FR	DOE Joint Genome Institute (JGI)	3300047325	1586050646	3139164
*Microbiome	Permanent Draft	Peat moss microbial communities from sphagnum bogs in various regions of Europe	Peat moss microbial communities from bog in Frasne, France - Sphagnum magellanicum 1C_MAG_FR	DOE Joint Genome Institute (JGI)	3300047326	1502616265	2706873
*Microbiome	Permanent Draft	Peat moss microbial communities from sphagnum bogs in various regions of Europe	Peat moss microbial communities from bog in Vasterbotten County, Sweden - Sphagnum lindbergii 19C_LI_DE	DOE Joint Genome Institute (JGI)	3300047327	1117027094	1727653
*Microbiome	Permanent Draft	Peat moss microbial communities from sphagnum bogs in various regions of Europe	Peat moss microbial communities from bog in Southern Region, Iceland - Sphagnum auriculatum 1_AUR_ICE	DOE Joint Genome Institute (JGI)	3300047328	1368139372	2063844
*Microbiome	Permanent Draft	Peat moss microbial communities from sphagnum bogs in various regions of Europe	Peat moss microbial communities from bog in Frasne, France - Sphagnum fallax 5C_SF_FR	DOE Joint Genome Institute (JGI)	3300047329	1340585575	2438263
*Microbiome	Permanent Draft	Peat moss microbial communities from sphagnum bogs in various regions of Europe	Peat moss microbial communities from bog in Frasne, France - Sphagnum fallax 4C_SF_FR	DOE Joint Genome Institute (JGI)	3300047330	1370060721	2348338
*Microbiome	Permanent Draft	Peat moss microbial communities from sphagnum bogs in various regions of Europe	Peat moss microbial communities from bog in Frasne, France - Sphagnum fallax 9C_SF_FR	DOE Joint Genome Institute (JGI)	3300047331	1104362215	1907471
*Microbiome	Permanent Draft	Peat moss microbial communities from sphagnum bogs in various regions of Europe	Peat moss microbial communities from bog in Frasne, France - Sphagnum magellanicum 3OTC_MAG_FR	DOE Joint Genome Institute (JGI)	3300047332	1162471199	2428868
*Microbiome	Permanent Draft	Peat moss microbial communities from sphagnum bogs in various regions of Europe	Peat moss microbial communities from bog in Frasne, France - Sphagnum fallax 6OTC_SF_FR	DOE Joint Genome Institute (JGI)	3300047333	1430143624	2751088
*Microbiome	Permanent Draft	Peat moss microbial communities from sphagnum bogs in various regions of Europe	Peat moss microbial communities from bog in Frasne, France - Sphagnum fallax 7C_SF_FR	DOE Joint Genome Institute (JGI)	3300047334	1995728797	3611091
*Microbiome	Permanent Draft	Peat moss microbial communities from sphagnum bogs in various regions of Europe	Peat moss microbial communities from bog in Frasne, France - Sphagnum magellanicum 2OTC_MAG_FR	DOE Joint Genome Institute (JGI)	3300047335	1485809275	2866858
*Microbiome	Permanent Draft	Roots, rhizosphere and bulk soil microbial communities from poplar common garden sites in Oregon, USA	Rhizosphere soil microbial communities from poplar common garden site in Corvallis, Oregon, USA - SKWD-24-1-Co3_24_32 rhizosphere	DOE Joint Genome Institute (JGI)	3300047443	463761112	644579
*Microbiome	Permanent Draft	Roots, rhizosphere and bulk soil microbial communities from poplar common garden sites in Oregon, USA	Rhizosphere soil microbial communities from poplar common garden site in Clatskanie, Oregon, USA - GW-9591-CL2_56_12 rhizosphere	DOE Joint Genome Institute (JGI)	3300047444	993129502	1592537
*Microbiome	Permanent Draft	Roots, rhizosphere and bulk soil microbial communities from poplar common garden sites in Oregon, USA	Rhizosphere soil microbial communities from poplar common garden site in Corvallis, Oregon, USA - GW-9591-Co1_16_8 rhizosphere	DOE Joint Genome Institute (JGI)	3300047445	477736156	812521
*Microbiome	Permanent Draft	Roots, rhizosphere and bulk soil microbial communities from poplar common garden sites in Oregon, USA	Rhizosphere soil microbial communities from poplar common garden site in Corvallis, Oregon, USA - GW-9591-Co3_35_48 rhizosphere	DOE Joint Genome Institute (JGI)	3300047446	308621740	459514
*Microbiome	Permanent Draft	Roots, rhizosphere and bulk soil microbial communities from poplar common garden sites in Oregon, USA	Rhizosphere soil microbial communities from poplar common garden site in Corvallis, Oregon, USA - SKWD-24-1-Co1_7_5 rhizosphere	DOE Joint Genome Institute (JGI)	3300047447	331905770	545889
*Microbiome	Permanent Draft	Peat moss microbial communities from sphagnum bogs in various regions of Europe	Peat moss microbial communities from bog in Western Region, Iceland - Sphagnum teres H1_TE_ICE	DOE Joint Genome Institute (JGI)	3300047462	2946476429	3690696
*Microbiome	Permanent Draft	Roots, rhizosphere and bulk soil microbial communities from poplar common garden sites in Oregon, USA	Rhizosphere soil microbial communities from poplar common garden site in Corvallis, Oregon, USA - GW-7986-Co3_31_39 rhizosphere	DOE Joint Genome Institute (JGI)	3300047469	549654104	804447
*Microbiome	Permanent Draft	Roots, rhizosphere and bulk soil microbial communities from poplar common garden sites in Oregon, USA	Rhizosphere soil microbial communities from poplar common garden site in Corvallis, Oregon, USA - SKWA-24-3-Co1_3_5 rhizosphere	DOE Joint Genome Institute (JGI)	3300047470	565206546	850971
*Microbiome	Permanent Draft	Roots, rhizosphere and bulk soil microbial communities from poplar common garden sites in Oregon, USA	Rhizosphere soil microbial communities from poplar common garden site in Clatskanie, Oregon, USA - SKWD-24-1-CL2_58_25 rhizosphere	DOE Joint Genome Institute (JGI)	3300047471	1329890137	2121329
*Microbiome	Permanent Draft	Roots, rhizosphere and bulk soil microbial communities from poplar common garden sites in Oregon, USA	Rhizosphere soil microbial communities from poplar common garden site in Corvallis, Oregon, USA - SKWD-24-1-Co2_54_22 rhizosphere	DOE Joint Genome Institute (JGI)	3300047472	985833659	1494776
*Microbiome	Permanent Draft	Peat moss microbial communities from sphagnum bogs in various regions of Europe	Peat moss microbial communities from bog in Vasterbotten County, Sweden - Sphagnum lindbergii 11C_LI_DE	DOE Joint Genome Institute (JGI)	3300047473	1177720893	2483380
*Microbiome	Permanent Draft	Peat moss microbial communities from sphagnum bogs in various regions of Europe	Peat moss microbial communities from bog in Western Region, Iceland - Sphagnum magellanicum C_MAG_ICE	DOE Joint Genome Institute (JGI)	3300047493	1509563563	2481487
*Microbiome	Permanent Draft	Peat moss microbial communities from sphagnum bogs in various regions of Europe	Peat moss microbial communities from bog in Southern Region, Iceland - Sphagnum auriculatum 3_AUR_ICE	DOE Joint Genome Institute (JGI)	3300047494	1455369737	2347376
*Microbiome	Permanent Draft	Peat moss microbial communities from sphagnum bogs in various regions of Europe	Peat moss microbial communities from bog in Western Region, Iceland - Sphagnum angustifolium NH_ANG_ICE	DOE Joint Genome Institute (JGI)	3300047495	1183767255	2150704
*Microbiome	Permanent Draft	Peat moss microbial communities from sphagnum bogs in various regions of Europe	Peat moss microbial communities from bog in Southern Region, Iceland - Sphagnum teres 9_TE_ICE	DOE Joint Genome Institute (JGI)	3300047496	1409122487	2498536
*Microbiome	Permanent Draft	Peat moss microbial communities from sphagnum bogs in various regions of Europe	Peat moss microbial communities from bog in Southern Region, Iceland - Sphagnum teres 7_TE_ICE	DOE Joint Genome Institute (JGI)	3300047497	1345525783	1924570
*Microbiome	Permanent Draft	Peat moss microbial communities from sphagnum bogs in various regions of Europe	Peat moss microbial communities from bog in Western Region, Iceland - Sphagnum teres NH_TE_ICE	DOE Joint Genome Institute (JGI)	3300047498	1402817268	2511119
*Microbiome	Permanent Draft	Peat moss microbial communities from sphagnum bogs in various regions of Europe	Peat moss microbial communities from bog in Western Region, Iceland - Sphagnum magellanicum H_MAG_ICE	DOE Joint Genome Institute (JGI)	3300047499	1618799241	2392215

## Sheet: S5 - Fj 2064 - TP
Significant	-logP	Difference	Protein IDs	Cluster	Uniprot	Functional description	Gene	Peptides	Razor + unique peptides	Unique peptides	Sequence coverage [%]	Unique + razor sequence coverage [%]	Unique sequence coverage [%]	Mol. weight [kDa]	Q-value	Score	Intensity	MS/MS count	LFQ intensity Glu1	LFQ intensity Glu2	LFQ intensity Glu3	LFQ intensity XY1	LFQ intensity XY2	LFQ intensity XY3	Glu Mean	XyGl Mean
	0.177154	0.0635414	tr|A5FM39|A5FM39_FLAJ1		A5FM39	OmpA/MotB domain protein OS	Fjoh_0697	34	34	33	62.2	62.2	61.4	51.284	0	323.31	649960000	778	23.8352	24.2348	24.1965	24.0635	24.2296	24.164	24.0888	24.1524
	1.49935	0.433063	sp|A5FIJ9|EFTU_FLAJ1		A5FIJ9	Elongation factor Tu OS	tuf	32	32	32	74.2	74.2	74.2	43.051	0	323.31	326250000	507	22.2046	21.9778	21.7585	22.3888	22.3676	22.4837	21.9803	22.4134
	2.38704	-0.329992	tr|A5FIT0|A5FIT0_FLAJ1		A5FIT0	GldM OS	gldM	37	37	37	58.3	58.3	58.3	54.789	0	323.31	147530000	229	22.7273	22.6007	22.6742	22.328	22.2697	22.4145	22.6674	22.3374
	0.635002	0.217822	tr|A5FFU9|A5FFU9_FLAJ1		A5FFU9	RagB/SusD domain protein OS	Fjoh_2893	29	29	29	65	65	65	55.937	0	323.31	153490000	265	21.9977	22.0918	22.0317	22.3745	21.9565	22.4437	22.0404	22.2582
+	5.78181	7.3787	tr|A5FLV9|A5FLV9_FLAJ1	XyGUL -XusD	A5FLV9	RagB/SusD domain protein OS	Fjoh_0781	27	27	27	57.1	57.1	57.1	59.005	0	323.31	79528000	119	14.5808	15.162	14.8218	22.2071	22.2371	22.2565	14.8549	22.2335
+	1.93827	1.02174	tr|A5FKD0|A5FKD0_FLAJ1		A5FKD0	Uncharacterized protein OS	Fjoh_1311	11	11	11	64	64	64	33.117	0	195.55	38049000	102	21.0712	20.9345	21.2103	21.9485	22.5208	21.812	21.072	22.0937
	0.828466	-0.700007	tr|A5FBZ6|A5FBZ6_FLAJ1		A5FBZ6	Hypothetical lipoprotein OS	Fjoh_4268	27	27	27	63.6	63.6	63.6	44.372	0	323.31	220210000	302	22.6442	22.7722	22.9573	21.469	22.7832	22.0214	22.7912	22.0912
	1.00719	0.226021	tr|A5FMP2|A5FMP2_FLAJ1		A5FMP2	Uncharacterized protein OS	Fjoh_0491	10	10	10	66.3	66.3	66.3	20.306	0	143.59	31860000	69	21.8731	21.665	21.8738	21.9637	21.9387	22.1875	21.8039	22.03
	1.18916	-0.577227	tr|A5FIS9|A5FIS9_FLAJ1		A5FIS9	GldL OS	gldL	12	12	12	58.1	58.1	58.1	22.766	0	323.31	86351000	112	22.696	22.5804	22.4789	21.9443	21.6637	22.4157	22.5851	22.0079
	0.0704316	0.1065	tr|A5FEN2|A5FEN2_FLAJ1		A5FEN2	TonB-dependent siderophore receptor OS	Fjoh_3320	42	42	42	67.5	67.5	67.5	89.518	0	323.31	160200000	343	21.9205	22.3279	21.4015	22.5324	21.0834	22.3536	21.8833	21.9898
	0.666449	0.277282	tr|A5FFW4|A5FFW4_FLAJ1		A5FFW4	Hypothetical lipoprotein OS	Fjoh_2891	24	24	24	85.7	85.7	85.7	49.677	0	323.31	147640000	293	21.652	21.7003	21.7576	22.1419	21.6093	22.1905	21.7033	21.9806
	0.521865	-0.133816	tr|A5FB24|A5FB24_FLAJ1		A5FB24	Glyceraldehyde-3-phosphate dehydrogenase OS	Fjoh_4590	23	23	23	82.6	82.6	82.6	35.987	0	323.31	115100000	211	22.1925	22.0246	21.9884	21.8711	22.1188	21.8142	22.0685	21.9347
	1.38333	-0.750524	tr|A5FMY7|A5FMY7_FLAJ1		A5FMY7	SusC-like TonB-dependent receptor OS	Fjoh_0403	74	74	74	85.3	85.3	85.3	117.19	0	323.31	330630000	675	22.2151	22.7602	22.8587	21.6525	22.1639	21.7661	22.6113	21.8608
	0.0698466	0.0604839	tr|A5FNS0|A5FNS0_FLAJ1		A5FNS0	Hypothetical lipoprotein OS	Fjoh_0117	5	5	5	22.6	22.6	22.6	27.109	0	40.405	23658000	29	21.3837	21.8789	22.138	21.5887	22.2664	21.7268	21.8002	21.8607
	1.55331	-0.446526	sp|A5FIJ1|RL10_FLAJ1		A5FIJ1	50S ribosomal protein L10 OS	rplJ	6	6	6	49.7	49.7	49.7	17.918	0	69.996	29083000	39	22.3433	22.2571	22.2709	21.9937	21.5857	21.9524	22.2904	21.8439
	0.0408997	-0.0267677	tr|A5FND4|A5FND4_FLAJ1		A5FND4	Hypothetical lipoprotein OS	Fjoh_0248	8	8	8	70.9	70.9	70.9	21.737	0	318.43	70072000	89	21.4996	21.9674	21.9936	21.6048	22.0995	21.676	21.8202	21.7934
	0.855216	0.692895	tr|A5FB50|A5FB50_FLAJ1		A5FB50	Uncharacterized protein OS	Fjoh_4571	21	21	21	62.1	62.1	62.1	32.512	0	220.97	66987000	124	21.1156	20.9436	21.1017	21.369	22.4914	21.3791	21.0536	21.7465
	0.773845	-0.962501	sp|A5FF23|LYS4O_FLAJ1		A5FF23	L-lysine 4-hydroxylase OS	Fjoh_3169	19	19	19	77.3	77.3	77.3	42.001	0	323.31	88571000	149	22.935	22.6245	22.4115	22.1022	20.6011	22.3801	22.657	21.6945
	0.911622	0.192771	tr|A5FAF3|A5FAF3_FLAJ1		A5FAF3	Glucosamine-6-phosphate deaminase OS	nagB	47	47	12	59	59	18.7	73.15	0	323.31	150460000	347	21.3451	21.5158	21.6428	21.673	21.7857	21.6233	21.5012	21.694
+	3.88031	6.59461	tr|A5FLV6|A5FLV6_FLAJ1	XyGUL -31	A5FLV6	Candidate alpha-glycosidase Glycoside hydrolase family 31 OS	Fjoh_0778	48	48	47	66	66	66	91.476	0	323.31	55406000	195	15.9328	14.5109	14.7683	21.5019	21.9112	21.5827	15.0707	21.6653
	0.0788241	-0.0316219	sp|A5FGL1|DNAK_FLAJ1		A5FGL1	Chaperone protein DnaK OS	dnaK	48	48	48	65.7	65.7	65.7	67.394	0	323.31	183870000	403	21.4829	21.7097	21.8441	21.6105	21.8259	21.5055	21.6789	21.6473
	0.190338	-0.0965417	tr|A5FNN8|A5FNN8_FLAJ1		A5FNN8	Histone family protein DNA-binding protein OS	Fjoh_0139	8	8	8	76.7	76.7	76.7	9.1995	0	201.98	89754000	200	21.8286	21.7216	21.6369	21.7764	21.2633	21.8578	21.729	21.6325
	0.341796	0.131647	tr|A5FNC9|A5FNC9_FLAJ1		A5FNC9	Hypothetical lipoprotein OS	Fjoh_0259	7	7	7	43.6	43.6	43.6	18.008	0	88.424	41245000	60	21.635	21.3206	21.532	21.8148	21.3783	21.6896	21.4959	21.6275
	0.0323349	-0.00471052	tr|A5FN11|A5FN11_FLAJ1		A5FN11	Citrate synthase OS	Fjoh_0367	29	29	29	68	68	68	47.512	0	323.31	71373000	200	21.5864	21.615	21.6881	21.5736	21.7009	21.6008	21.6298	21.6251
	0.211266	0.0798531	tr|A5FFV0|A5FFV0_FLAJ1		A5FFV0	SusC-like TonB-dependent receptor OS	Fjoh_2894	86	86	86	67.6	67.6	67.6	137.66	0	323.31	357300000	727	21.3428	21.6955	21.5155	21.5573	21.4389	21.7973	21.518	21.5978
	1.25568	-0.568689	tr|A5FMX2|A5FMX2_FLAJ1		A5FMX2	RagB/SusD domain protein OS	Fjoh_0404	30	30	30	64.3	64.3	64.3	54.326	0	323.31	212820000	300	21.8372	22.2388	22.3225	21.4645	21.8605	21.3674	22.1328	21.5641
	1.61784	0.614293	tr|A5FKV6|A5FKV6_FLAJ1		A5FKV6	Superoxide dismutase OS	Fjoh_1129	7	7	7	50.7	50.7	50.7	22.445	0	112.94	22588000	59	21.1001	20.8932	20.7234	21.7546	21.2857	21.5193	20.9056	21.5199
+	3.96074	6.85859	tr|A5FJN2|A5FJN2_FLAJ1	?	A5FJN2	SusC-like TonB-dependent receptor OS	Fjoh_1560	47	47	47	60.1	60.1	60.1	114.38	0	323.31	71885000	164	13.8982	14.9427	14.9796	21.7018	20.9084	21.7861	14.6068	21.4654
	0.907268	-0.278093	tr|A5FJE3|A5FJE3_FLAJ1		A5FJE3	Cytochrome C oxidase subunit II, transmembrane region OS	Fjoh_1640	7	7	7	28.5	28.5	28.5	44.172	0	73.304	25104000	41	21.6035	21.5846	21.8214	21.2218	21.6264	21.327	21.6698	21.3917
	0.164275	-0.0520871	sp|A5FIV1|CH60_FLAJ1		A5FIV1	60 kDa chaperonin OS	groL	34	34	33	86.6	86.6	78.8	57.115	0	323.31	104760000	311	21.2557	21.4116	21.655	21.4006	21.4288	21.3366	21.4408	21.3887
	1.18976	-0.422494	tr|A5FHE1|A5FHE1_FLAJ1		A5FHE1	Glutamine synthetase OS	Fjoh_2344	19	19	19	60.7	60.7	60.7	37.989	0	323.31	74283000	147	21.5317	21.7616	22.0056	21.5246	21.3074	21.1993	21.7663	21.3438
	0.152059	-0.035855	tr|A5FJ87|A5FJ87_FLAJ1		A5FJ87	ATP-dependent Clp protease proteolytic subunit OS	clpP	6	6	6	35.7	35.7	35.7	24.883	0	178.93	36931000	72	21.353	21.2375	21.3836	21.2552	21.434	21.1774	21.3247	21.2888
+	2.15362	1.92089	tr|A5FB03|A5FB03_FLAJ1		A5FB03	Methyltransferase type 11 OS	Fjoh_4620	13	13	13	77	77	77	26.464	0	159.06	23321000	96	19.6284	19.4378	19.0028	21.5367	20.6244	21.6705	19.3563	21.2772
+	3.30064	-0.792068	sp|A5FMY4|RS7_FLAJ1		A5FMY4	30S ribosomal protein S7 OS	rpsG	15	15	15	63.3	63.3	63.3	18.456	0	258.17	74668000	112	22.0057	22.1176	22.0667	21.1526	21.394	21.2671	22.0633	21.2712
+	4.66837	6.72275	tr|A5FJL9|A5FJL9_FLAJ1	?	A5FJL9	RagB/SusD domain protein OS	Fjoh_1561	28	28	28	66.1	66.1	66.1	56.059	0	323.31	38948000	110	14.0943	14.7053	14.8446	21.473	20.9087	21.4307	14.548	21.2708
	1.0872	0.147589	tr|A5FJE2|A5FJE2_FLAJ1		A5FJE2	Uncharacterized protein OS	Fjoh_1639	13	13	13	25	25	25	52.875	0	257.44	26331000	90	21.1418	21.1424	21.0692	21.2609	21.3698	21.1655	21.1178	21.2654
	1.76509	0.478329	tr|A5FMP4|A5FMP4_FLAJ1		A5FMP4	MotA/TolQ/ExbB proton channel OS	Fjoh_0493	12	12	12	44.5	44.5	44.5	28.844	0	323.31	45783000	103	20.7581	20.6135	20.7791	21.1659	21.3991	21.0207	20.7169	21.1952
	1.47117	-0.573633	tr|A5FJH0|A5FJH0_FLAJ1		A5FJH0	30S ribosomal protein S9 OS	rpsI	8	8	8	64.8	64.8	64.8	14.439	0	186	41409000	56	21.5292	21.9016	21.7549	21.0661	21.4381	20.9606	21.7286	21.1549
[truncated: 1,510 more rows]

## Sheet: S6 - OSR005 - TP
Significant	-LOG(@P-@value)	Difference	Protein IDs	Cluster	Gene	Functional Description	Peptides	Razor + unique peptides	Unique peptides	Sequence coverage [%]	Unique + razor sequence coverage [%]	Unique sequence coverage [%]	Mol. weight [kDa]	Q-value	Score	Intensity	MS/MS count	LFQ intensity Glu1	LFQ intensity Glu2	LFQ intensity Glu3	LFQ intensity XY1	LFQ intensity XY2	LFQ intensity XY3	Glu	XyGl
[truncated: 1,591 more rows]
